# Supplementary material for: Novel insights into plasma biomarker candidates in patients with chronic mountain sickness based on proteomics
Source: Biosci Rep. 2021 Jan 19;41(1):BSR20202219. doi: 10.1042/BSR20202219 (PMC7816071; doi:10.1042/BSR20202219)
Supplement: Supplementary Tables S1-S7 [file BSR-2020-2219_supp1.zip]

Archive with 7 entries (7 files):
- BSR-2020-2219_suppST1.xlsx
- BSR-2020-2219_suppST2.xlsx
- BSR-2020-2219_suppST3.xlsx
- BSR-2020-2219_suppST4.xlsx
- BSR-2020-2219_suppST5.xlsx
- BSR-2020-2219_suppST6.xlsx
- BSR-2020-2219_suppST7.xlsx
