# Supplementary material for: Novel insights into plasma biomarker candidates in patients with chronic mountain sickness based on proteomics
Source: Biosci Rep. 2021 Jan 19;41(1):BSR20202219. doi: 10.1042/BSR20202219 (PMC7816071; doi:10.1042/BSR20202219)
Supplement: Supplementary Tables S1-S7 [file BSR-2020-2219_supp1.zip › BSR-2020-2219_suppST1.xlsx]

## Sheet: Annotation
Table S1 DEPs of CMS-HPu/nCMS-HPu
Protein IDs	Gene Name	CMS-HPu/nCMS-HPu	P value	Pathways	GO annotations
P05109	S100A8	2.11083	3.58e-06	map04657(IL-17 signaling pathway)	GO:0001816(BP:cytokine production);GO:0002224(BP:toll-like receptor signaling pathway);GO:0002523(BP:leukocyte migration involved in inflammatory response);GO:0002526(BP:acute inflammatory response);GO:0002544(BP:chronic inflammatory response);GO:0002793(BP:positive regulation of peptide secretion);GO:0005509(MF:calcium ion binding);GO:0005515(MF:protein binding);GO:0005576(CC:extracellular regio…
P68871	HBB	5.0984	8.52e-06	map05144(Malaria);map05143(African trypanosomiasis)	GO:0004601(MF:peroxidase activity);GO:0005344(MF:oxygen carrier activity);GO:0005506(MF:iron ion binding);GO:0005515(MF:protein binding);GO:0005576(CC:extracellular region);GO:0005615(CC:extracellular space);GO:0005829(CC:cytosol);GO:0005833(CC:hemoglobin complex);GO:0006898(BP:receptor-mediated endocytosis);GO:0007596(BP:blood coagulation);GO:0008217(BP:regulation of blood pressure);GO:0010942(B…
H3BRV9	NUTF2	1.59357	3.08e-05		GO:0008536(MF:Ran GTPase binding);GO:0006611(BP:protein export from nucleus);GO:0005829(CC:cytosol);GO:0005643(CC:nuclear pore);GO:0000060(BP:protein import into nucleus, translocation);GO:0005215(MF:transporter activity);GO:0070062(CC:extracellular exosome)
Q5T619	ZNF648	3.74989	4.26e-05		GO:0003677(MF:DNA binding);GO:0005634(CC:nucleus);GO:0006351(BP:transcription, DNA-templated);GO:0006355(BP:regulation of transcription, DNA-templated);GO:0046872(MF:metal ion binding)
P02042	HBD	6.3058	9.14e-05		GO:0005344(MF:oxygen carrier activity);GO:0005506(MF:iron ion binding);GO:0005515(MF:protein binding);GO:0005829(CC:cytosol);GO:0005833(CC:hemoglobin complex);GO:0007596(BP:blood coagulation);GO:0015671(BP:oxygen transport);GO:0019825(MF:oxygen binding);GO:0020037(MF:heme binding);GO:0072562(CC:blood microparticle)
Q6UXI9	NPNT	2.45414	0.000196		GO:0001657(BP:ureteric bud development);GO:0001658(BP:branching involved in ureteric bud morphogenesis);GO:0005178(MF:integrin binding);GO:0005509(MF:calcium ion binding);GO:0005576(CC:extracellular region);GO:0005578(CC:proteinaceous extracellular matrix);GO:0005604(CC:basement membrane);GO:0007160(BP:cell-matrix adhesion);GO:0010694(BP:positive regulation of alkaline phosphatase activity);GO:00…
P26447	S100A4	1.52057	0.000252		GO:0001837(BP:epithelial to mesenchymal transition);GO:0003723(MF:RNA binding);GO:0003779(MF:actin binding);GO:0005509(MF:calcium ion binding);GO:0005515(MF:protein binding);GO:0005576(CC:extracellular region);GO:0005615(CC:extracellular space);GO:0005634(CC:nucleus);GO:0042802(MF:identical protein binding);GO:0043005(CC:neuron projection);GO:0043123(BP:positive regulation of I-kappaB kinase/NF-k…
D3DT44	GCLM	1.72592	0.00027	map00270(Cysteine and methionine metabolism);map04216(Ferroptosis);map00480(Glutathione metabolism)	GO:0000096(BP:sulfur amino acid metabolic process);GO:0042493(BP:response to drug);GO:0006536(BP:glutamate metabolic process);GO:0006750(BP:glutathione biosynthetic process);GO:0050880(BP:regulation of blood vessel size);GO:0044444(CC:cytoplasmic part);GO:0006979(BP:response to oxidative stress);GO:0004357(MF:glutamate-cysteine ligase activity);GO:0035226(MF:glutamate-cysteine ligase catalytic su…
P00492	HPRT1	1.49388	0.000339	map00230(Purine metabolism);map00983(Drug metabolism - other enzymes)	GO:0000166(MF:nucleotide binding);GO:0000287(MF:magnesium ion binding);GO:0001975(BP:response to amphetamine);GO:0004422(MF:hypoxanthine phosphoribosyltransferase activity);GO:0005515(MF:protein binding);GO:0005737(CC:cytoplasm);GO:0005829(CC:cytosol);GO:0006164(BP:purine nucleotide biosynthetic process);GO:0006166(BP:purine ribonucleoside salvage);GO:0006168(BP:adenine salvage);GO:0006178(BP:gua…
Q86YQ1	HBA2	2.99021	0.000339		GO:0051291(BP:protein heterooligomerization);GO:0042744(BP:hydrogen peroxide catabolic process);GO:0072562(CC:blood microparticle);GO:0015671(BP:oxygen transport);GO:0042542(BP:response to hydrogen peroxide);GO:0016020(CC:membrane);GO:0015701(BP:bicarbonate transport);GO:0006898(BP:receptor-mediated endocytosis);GO:0031838(CC:haptoglobin-hemoglobin complex);GO:0004601(MF:peroxidase activity);GO:0…
B7Z3I9		1.33971	0.000532	map00860(Porphyrin and chlorophyll metabolism)	GO:0001666(BP:response to hypoxia);GO:0003824(MF:catalytic activity);GO:0004655(MF:porphobilinogen synthase activity);GO:0005576(CC:extracellular region);GO:0005634(CC:nucleus);GO:0005829(CC:cytosol);GO:0005839(CC:proteasome core complex);GO:0006782(BP:protoporphyrinogen IX biosynthetic process);GO:0006783(BP:heme biosynthetic process);GO:0006979(BP:response to oxidative stress);GO:0008270(MF:zin…
B4E2I4		1.74397	0.000539	map00480(Glutathione metabolism);map00270(Cysteine and methionine metabolism);map04216(Ferroptosis)	GO:0043066(BP:negative regulation of apoptotic process);GO:0009725(BP:response to hormone);GO:0043531(MF:ADP binding);GO:0005829(CC:cytosol);GO:0006534(BP:cysteine metabolic process);GO:0045454(BP:cell redox homeostasis);GO:0045892(BP:negative regulation of transcription, DNA-templated);GO:0016595(MF:glutamate binding);GO:0050662(MF:coenzyme binding);GO:0000287(MF:magnesium ion binding);GO:000940…
Q4TZM4	HBB	4.78408	0.000561		GO:0051291(BP:protein heterooligomerization);GO:0042744(BP:hydrogen peroxide catabolic process);GO:0072562(CC:blood microparticle);GO:0015671(BP:oxygen transport);GO:0042542(BP:response to hydrogen peroxide);GO:0015701(BP:bicarbonate transport);GO:0006898(BP:receptor-mediated endocytosis);GO:0051171(BP:regulation of nitrogen compound metabolic process);GO:0070527(BP:platelet aggregation);GO:00318…
P04040	CAT	1.42664	0.000651	map04213(Longevity regulating pathway - multiple species);map04068(FoxO signaling pathway);map05014(Amyotrophic lateral sclerosis (ALS));map04211(Longevity regulating pathway - mammal);map01200(Carbon metabolism);map00630(Glyoxylate and dicarboxylate metabolism);map00380(Tryptophan metabolism);map04146(Peroxisome)	GO:0000302(BP:response to reactive oxygen species);GO:0001649(BP:osteoblast differentiation);GO:0001657(BP:ureteric bud development);GO:0001666(BP:response to hypoxia);GO:0004046(MF:aminoacylase activity);GO:0004096(MF:catalase activity);GO:0005102(MF:receptor binding);GO:0005576(CC:extracellular region);GO:0005739(CC:mitochondrion);GO:0005758(CC:mitochondrial intermembrane space);GO:0005764(CC:l…
B4E2U0		1.33104	0.000662	map01200(Carbon metabolism);map00030(Pentose phosphate pathway);map00480(Glutathione metabolism)	GO:0004616(MF:phosphogluconate dehydrogenase (decarboxylating) activity);GO:0005634(CC:nucleus);GO:0005829(CC:cytosol);GO:0006098(BP:pentose-phosphate shunt);GO:0009051(BP:pentose-phosphate shunt, oxidative branch);GO:0019322(BP:pentose biosynthetic process);GO:0019521(BP:D-gluconate metabolic process);GO:0055114(BP:oxidation-reduction process);GO:0070062(CC:extracellular exosome)
Q06830	PRDX1	1.3674	0.000753	map04146(Peroxisome)	GO:0001501(BP:skeletal system development);GO:0001895(BP:retina homeostasis);GO:0003723(MF:RNA binding);GO:0004601(MF:peroxidase activity);GO:0005515(MF:protein binding);GO:0005615(CC:extracellular space);GO:0005634(CC:nucleus);GO:0005737(CC:cytoplasm);GO:0005739(CC:mitochondrion);GO:0005829(CC:cytosol);GO:0008283(BP:cell proliferation);GO:0008379(MF:thioredoxin peroxidase activity);GO:0019430(BP…
B3VL05		4.28095	0.000775		GO:0051291(BP:protein heterooligomerization);GO:0042744(BP:hydrogen peroxide catabolic process);GO:0072562(CC:blood microparticle);GO:0015671(BP:oxygen transport);GO:0042542(BP:response to hydrogen peroxide);GO:0015701(BP:bicarbonate transport);GO:0006898(BP:receptor-mediated endocytosis);GO:0070527(BP:platelet aggregation);GO:0031838(CC:haptoglobin-hemoglobin complex);GO:0030492(MF:hemoglobin bi…
P32119	PRDX2	1.5341	0.00104		GO:0005515(MF:protein binding);GO:0005737(CC:cytoplasm);GO:0005829(CC:cytosol);GO:0006979(BP:response to oxidative stress);GO:0008379(MF:thioredoxin peroxidase activity);GO:0016209(MF:antioxidant activity);GO:0019430(BP:removal of superoxide radicals);GO:0034599(BP:cellular response to oxidative stress);GO:0042744(BP:hydrogen peroxide catabolic process);GO:0042981(BP:regulation of apoptotic proce…
E5RIX8	TBCA	1.29218	0.00109		GO:0003723(MF:RNA binding);GO:0005515(MF:protein binding);GO:0005730(CC:nucleolus);GO:0005737(CC:cytoplasm);GO:0005874(CC:microtubule);GO:0006457(BP:protein folding);GO:0007021(BP:tubulin complex assembly);GO:0007023(BP:post-chaperonin tubulin folding pathway);GO:0015630(CC:microtubule cytoskeleton);GO:0048487(MF:beta-tubulin binding);GO:0051087(MF:chaperone binding);GO:0070062(CC:extracellular e…
U3PXP0	HBA2	4.3673	0.001387		GO:0051291(BP:protein heterooligomerization);GO:0042744(BP:hydrogen peroxide catabolic process);GO:0072562(CC:blood microparticle);GO:0015671(BP:oxygen transport);GO:0042542(BP:response to hydrogen peroxide);GO:0016020(CC:membrane);GO:0015701(BP:bicarbonate transport);GO:0006898(BP:receptor-mediated endocytosis);GO:0031838(CC:haptoglobin-hemoglobin complex);GO:0004601(MF:peroxidase activity);GO:0…
Q9UL81		2.06102	0.001458		GO:0038095(BP:Fc-epsilon receptor signaling pathway);GO:0006958(BP:complement activation, classical pathway);GO:0070062(CC:extracellular exosome);GO:0038096(BP:Fc-gamma receptor signaling pathway involved in phagocytosis);GO:0006898(BP:receptor-mediated endocytosis);GO:0004252(MF:serine-type endopeptidase activity);GO:0072562(CC:blood microparticle);GO:0005886(CC:plasma membrane)
P06702	S100A9	2.33179	0.001532	map04657(IL-17 signaling pathway)	GO:0001816(BP:cytokine production);GO:0002224(BP:toll-like receptor signaling pathway);GO:0002523(BP:leukocyte migration involved in inflammatory response);GO:0004871(MF:signal transducer activity);GO:0005509(MF:calcium ion binding);GO:0005515(MF:protein binding);GO:0005576(CC:extracellular region);GO:0005615(CC:extracellular space);GO:0005634(CC:nucleus);GO:0005654(CC:nucleoplasm);GO:0005737(CC:…
U3KQT1	ESD	1.70373	0.001787	map01200(Carbon metabolism)	GO:0005788(CC:endoplasmic reticulum lumen);GO:0018738(MF:S-formylglutathione hydrolase activity);GO:0005515(MF:protein binding);GO:1901687(BP:glutathione derivative biosynthetic process);GO:0070062(CC:extracellular exosome);GO:0052689(MF:carboxylic ester hydrolase activity)
D9YZU8	HBG1	3.80396	0.002138		GO:0005344(MF:oxygen carrier activity);GO:0005506(MF:iron ion binding);GO:0005829(CC:cytosol);GO:0005833(CC:hemoglobin complex);GO:0007596(BP:blood coagulation);GO:0015671(BP:oxygen transport);GO:0019825(MF:oxygen binding);GO:0020037(MF:heme binding)
B3VL17		3.12679	0.002153		GO:0051291(BP:protein heterooligomerization);GO:0042744(BP:hydrogen peroxide catabolic process);GO:0072562(CC:blood microparticle);GO:0015671(BP:oxygen transport);GO:0042542(BP:response to hydrogen peroxide);GO:0015701(BP:bicarbonate transport);GO:0006898(BP:receptor-mediated endocytosis);GO:0070527(BP:platelet aggregation);GO:0031838(CC:haptoglobin-hemoglobin complex);GO:0030492(MF:hemoglobin bi…
H0YKT8	PSMA4	1.43062	0.002239	map03050(Proteasome)	GO:0051436(BP:negative regulation of ubiquitin-protein ligase activity involved in mitotic cell cycle);GO:0002479(BP:antigen processing and presentation of exogenous peptide antigen via MHC class I, TAP-dependent);GO:0090263(BP:positive regulation of canonical Wnt signaling pathway);GO:0043232(CC:intracellular non-membrane-bounded organelle);GO:0005829(CC:cytosol);GO:0002223(BP:stimulatory C-type…
P37837	TALDO1	1.44169	0.00243	map00030(Pentose phosphate pathway);map01230(Biosynthesis of amino acids);map01200(Carbon metabolism)	GO:0004801(MF:sedoheptulose-7-phosphate:D-glyceraldehyde-3-phosphate glyceronetransferase activity);GO:0005515(MF:protein binding);GO:0005634(CC:nucleus);GO:0005737(CC:cytoplasm);GO:0005829(CC:cytosol);GO:0005975(BP:carbohydrate metabolic process);GO:0005999(BP:xylulose biosynthetic process);GO:0006002(BP:fructose 6-phosphate metabolic process);GO:0006098(BP:pentose-phosphate shunt);GO:0009052(BP…
Q5XTR9	HBD/HBB	2.57668	0.002471		GO:0051291(BP:protein heterooligomerization);GO:0042744(BP:hydrogen peroxide catabolic process);GO:0072562(CC:blood microparticle);GO:0015671(BP:oxygen transport);GO:0042542(BP:response to hydrogen peroxide);GO:0015701(BP:bicarbonate transport);GO:0006898(BP:receptor-mediated endocytosis);GO:0070527(BP:platelet aggregation);GO:0031838(CC:haptoglobin-hemoglobin complex);GO:0030492(MF:hemoglobin bi…
F6WIT2	PTPA	1.47745	0.00253	map04931(Insulin resistance)	GO:0000159(CC:protein phosphatase type 2A complex);GO:0000413(BP:protein peptidyl-prolyl isomerization);GO:0003755(MF:peptidyl-prolyl cis-trans isomerase activity);GO:0005102(MF:receptor binding);GO:0005515(MF:protein binding);GO:0005524(MF:ATP binding);GO:0005634(CC:nucleus);GO:0005654(CC:nucleoplasm);GO:0005737(CC:cytoplasm);GO:0008160(MF:protein tyrosine phosphatase activator activity);GO:0016…
P30086	PEBP1	1.43419	0.002569		GO:0000165(BP:MAPK cascade);GO:0003723(MF:RNA binding);GO:0004867(MF:serine-type endopeptidase inhibitor activity);GO:0005515(MF:protein binding);GO:0005524(MF:ATP binding);GO:0005634(CC:nucleus);GO:0005829(CC:cytosol);GO:0008429(MF:phosphatidylethanolamine binding);GO:0010951(BP:negative regulation of endopeptidase activity);GO:0019899(MF:enzyme binding);GO:0019901(MF:protein kinase binding);GO:…
Q53HE2		1.37401	0.002586	map00010(Glycolysis / Gluconeogenesis);map01200(Carbon metabolism);map00562(Inositol phosphate metabolism);map01230(Biosynthesis of amino acids);map00051(Fructose and mannose metabolism)	GO:0004807(MF:triose-phosphate isomerase activity);GO:0005515(MF:protein binding);GO:0005615(CC:extracellular space);GO:0005634(CC:nucleus);GO:0005829(CC:cytosol);GO:0006094(BP:gluconeogenesis);GO:0006096(BP:glycolytic process);GO:0006098(BP:pentose-phosphate shunt);GO:0007275(BP:multicellular organism development);GO:0019563(BP:glycerol catabolic process);GO:0031625(MF:ubiquitin protein ligase b…
B4DTH2		1.38197	0.002744		GO:1904237(BP:positive regulation of substrate-dependent cell migration, cell attachment to substrate);GO:0048146(BP:positive regulation of fibroblast proliferation);GO:1901700(BP:response to oxygen-containing compound);GO:0072562(CC:blood microparticle);GO:0043167(MF:ion binding);GO:0005178(MF:integrin binding);GO:0005577(CC:fibrinogen complex);GO:0018149(BP:peptide cross-linking);GO:2001202(BP:…
P30043	BLVRB	1.34959	0.003164	map00860(Porphyrin and chlorophyll metabolism);map00740(Riboflavin metabolism)	GO:0004074(MF:biliverdin reductase activity);GO:0005654(CC:nucleoplasm);GO:0005829(CC:cytosol);GO:0005886(CC:plasma membrane);GO:0042167(BP:heme catabolic process);GO:0042602(MF:riboflavin reductase (NADPH) activity);GO:0043195(CC:terminal bouton);GO:0055114(BP:oxidation-reduction process);GO:0070062(CC:extracellular exosome)
K7EQ48	GPI	1.4031	0.00332	map00520(Amino sugar and nucleotide sugar metabolism);map00030(Pentose phosphate pathway);map01200(Carbon metabolism);map00500(Starch and sucrose metabolism);map00010(Glycolysis / Gluconeogenesis)	GO:0006094(BP:gluconeogenesis);GO:0005654(CC:nucleoplasm);GO:0007599(BP:hemostasis);GO:0004347(MF:glucose-6-phosphate isomerase activity);GO:0006959(BP:humoral immune response);GO:0005829(CC:cytosol);GO:0031625(MF:ubiquitin protein ligase binding);GO:0070062(CC:extracellular exosome);GO:0061621(BP:canonical glycolysis);GO:0005886(CC:plasma membrane)
B4DPC6		1.66881	0.003432		GO:0042221(BP:response to chemical);GO:0007160(BP:cell-matrix adhesion);GO:0048519(BP:negative regulation of biological process);GO:0043167(MF:ion binding);GO:0005178(MF:integrin binding);GO:0005539(MF:glycosaminoglycan binding);GO:0044237(BP:cellular metabolic process);GO:0007409(BP:axonogenesis);GO:0006807(BP:nitrogen compound metabolic process);GO:0048513(BP:animal organ development);GO:004851…
Q14484	HBB	8.50129	0.003517		GO:0051291(BP:protein heterooligomerization);GO:0042744(BP:hydrogen peroxide catabolic process);GO:0072562(CC:blood microparticle);GO:0015671(BP:oxygen transport);GO:0042542(BP:response to hydrogen peroxide);GO:0015701(BP:bicarbonate transport);GO:0006898(BP:receptor-mediated endocytosis);GO:0070527(BP:platelet aggregation);GO:0031838(CC:haptoglobin-hemoglobin complex);GO:0030492(MF:hemoglobin bi…
P00915	CA1	1.5125	0.003895	map00910(Nitrogen metabolism)	GO:0004064(MF:arylesterase activity);GO:0004089(MF:carbonate dehydratase activity);GO:0005515(MF:protein binding);GO:0005829(CC:cytosol);GO:0006730(BP:one-carbon metabolic process);GO:0008270(MF:zinc ion binding);GO:0015701(BP:bicarbonate transport);GO:0016836(MF:hydro-lyase activity);GO:0035722(BP:interleukin-12-mediated signaling pathway);GO:0070062(CC:extracellular exosome)
E9PKE3	HSPA8	1.48262	0.004409	map03040(Spliceosome);map04612(Antigen processing and presentation);map04144(Endocytosis);map04141(Protein processing in endoplasmic reticulum);map05164(Influenza A);map05169(Epstein-Barr virus infection);map05134(Legionellosis);map04010(MAPK signaling pathway);map05020(Prion diseases);map05162(Measles);map05145(Toxoplasmosis);map04915(Estrogen signaling pathway);map04213(Longevity regulating pat…	GO:1901029(BP:negative regulation of mitochondrial outer membrane permeabilization involved in apoptotic signaling pathway);GO:0070434(BP:positive regulation of nucleotide-binding oligomerization domain containing 2 signaling pathway);GO:0061202(CC:clathrin-sculpted gamma-aminobutyric acid transport vesicle membrane);GO:0009267(BP:cellular response to starvation);GO:1903955(BP:positive regulation…
P00918	CA2	1.47596	0.004707	map04966(Collecting duct acid secretion);map04976(Bile secretion);map04971(Gastric acid secretion);map00910(Nitrogen metabolism);map04972(Pancreatic secretion);map04964(Proximal tubule bicarbonate reclamation)	GO:0001822(BP:kidney development);GO:0002009(BP:morphogenesis of an epithelium);GO:0004064(MF:arylesterase activity);GO:0004089(MF:carbonate dehydratase activity);GO:0005515(MF:protein binding);GO:0005737(CC:cytoplasm);GO:0005829(CC:cytosol);GO:0005886(CC:plasma membrane);GO:0005902(CC:microvillus);GO:0006730(BP:one-carbon metabolic process);GO:0008270(MF:zinc ion binding);GO:0009268(BP:response …
Q9BS40	LXN	1.27563	0.00472		GO:0005515(MF:protein binding);GO:0005737(CC:cytoplasm);GO:0006954(BP:inflammatory response);GO:0008191(MF:metalloendopeptidase inhibitor activity);GO:0008201(MF:heparin binding);GO:0010951(BP:negative regulation of endopeptidase activity);GO:0050965(BP:detection of temperature stimulus involved in sensory perception of pain);GO:0070062(CC:extracellular exosome)
Q04760	GLO1	2.07563	0.004973	map00620(Pyruvate metabolism)	GO:0004462(MF:lactoylglutathione lyase activity);GO:0005634(CC:nucleus);GO:0005737(CC:cytoplasm);GO:0005829(CC:cytosol);GO:0005886(CC:plasma membrane);GO:0005975(BP:carbohydrate metabolic process);GO:0006090(BP:pyruvate metabolic process);GO:0006357(BP:regulation of transcription from RNA polymerase II promoter);GO:0006749(BP:glutathione metabolic process);GO:0008270(MF:zinc ion binding);GO:00094…
B3KUR3		1.45773	0.005149	map00260(Glycine, serine and threonine metabolism);map00010(Glycolysis / Gluconeogenesis)	GO:0007585(BP:respiratory gaseous exchange);GO:0051196(BP:regulation of coenzyme metabolic process);GO:0006140(BP:regulation of nucleotide metabolic process);GO:0005829(CC:cytosol);GO:0043470(BP:regulation of carbohydrate catabolic process);GO:0006096(BP:glycolytic process);GO:0006006(BP:glucose metabolic process);GO:0004619(MF:phosphoglycerate mutase activity);GO:0070062(CC:extracellular exosome…
P00491	PNP	1.64845	0.005245	map00760(Nicotinate and nicotinamide metabolism);map00230(Purine metabolism);map00240(Pyrimidine metabolism)	GO:0001882(MF:nucleoside binding);GO:0002060(MF:purine nucleobase binding);GO:0004731(MF:purine-nucleoside phosphorylase activity);GO:0005576(CC:extracellular region);GO:0005622(CC:intracellular);GO:0005634(CC:nucleus);GO:0005737(CC:cytoplasm);GO:0005829(CC:cytosol);GO:0005856(CC:cytoskeleton);GO:0006139(BP:nucleobase-containing compound metabolic process);GO:0006148(BP:inosine catabolic process)…
C7DJS1	GSTP1	1.3585	0.00642	map01524(Platinum drug resistance);map00980(Metabolism of xenobiotics by cytochrome P450);map00982(Drug metabolism - cytochrome P450);map05204(Chemical carcinogenesis);map05215(Prostate cancer);map05200(Pathways in cancer);map05418(Fluid shear stress and atherosclerosis);map00480(Glutathione metabolism)	GO:0071396(BP:cellular response to lipid);GO:0006805(BP:xenobiotic metabolic process);GO:0032691(BP:negative regulation of interleukin-1 beta production);GO:0032720(BP:negative regulation of tumor necrosis factor production);GO:0005829(CC:cytosol);GO:0051179(BP:localization);GO:0006749(BP:glutathione metabolic process);GO:0005615(CC:extracellular space);GO:0070373(BP:negative regulation of ERK1 a…
Q8IUL9	HBB	3.19476	0.006465		GO:0051291(BP:protein heterooligomerization);GO:0042744(BP:hydrogen peroxide catabolic process);GO:0072562(CC:blood microparticle);GO:0015671(BP:oxygen transport);GO:0042542(BP:response to hydrogen peroxide);GO:0015701(BP:bicarbonate transport);GO:0006898(BP:receptor-mediated endocytosis);GO:0070527(BP:platelet aggregation);GO:0031838(CC:haptoglobin-hemoglobin complex);GO:0030492(MF:hemoglobin bi…
E9M263	HBB	1.93187	0.007498		GO:0051291(BP:protein heterooligomerization);GO:0042744(BP:hydrogen peroxide catabolic process);GO:0072562(CC:blood microparticle);GO:0015671(BP:oxygen transport);GO:0042542(BP:response to hydrogen peroxide);GO:0015701(BP:bicarbonate transport);GO:0006898(BP:receptor-mediated endocytosis);GO:0070527(BP:platelet aggregation);GO:0031838(CC:haptoglobin-hemoglobin complex);GO:0030492(MF:hemoglobin bi…
P00558	PGK1	1.50965	0.00753	map01200(Carbon metabolism);map00010(Glycolysis / Gluconeogenesis);map04066(HIF-1 signaling pathway);map01230(Biosynthesis of amino acids)	GO:0004618(MF:phosphoglycerate kinase activity);GO:0005515(MF:protein binding);GO:0005524(MF:ATP binding);GO:0005615(CC:extracellular space);GO:0005829(CC:cytosol);GO:0006094(BP:gluconeogenesis);GO:0006096(BP:glycolytic process);GO:0016020(CC:membrane);GO:0016310(BP:phosphorylation);GO:0016525(BP:negative regulation of angiogenesis);GO:0030855(BP:epithelial cell differentiation);GO:0031639(BP:pla…
R4GN98	S100A6	1.4552	0.007904		GO:0042221(BP:response to chemical);GO:0042803(MF:protein homodimerization activity);GO:0000902(BP:cell morphogenesis);GO:0008284(BP:positive regulation of cell proliferation);GO:0010647(BP:positive regulation of cell communication);GO:0043232(CC:intracellular non-membrane-bounded organelle);GO:0006952(BP:defense response);GO:0005829(CC:cytosol);GO:0023056(BP:positive regulation of signaling);GO:…
Q96IF9	VCP	1.42475	0.008391	map05134(Legionellosis);map04141(Protein processing in endoplasmic reticulum)	GO:0000502(CC:proteasome complex);GO:0003723(MF:RNA binding);GO:0005515(MF:protein binding);GO:0005524(MF:ATP binding);GO:0005576(CC:extracellular region);GO:0005634(CC:nucleus);GO:0005654(CC:nucleoplasm);GO:0005737(CC:cytoplasm);GO:0005783(CC:endoplasmic reticulum);GO:0005789(CC:endoplasmic reticulum membrane);GO:0005811(CC:lipid droplet);GO:0005829(CC:cytosol);GO:0006281(BP:DNA repair);GO:00063…
P00568	AK1	1.48011	0.00895	map00730(Thiamine metabolism);map00230(Purine metabolism)	GO:0004017(MF:adenylate kinase activity);GO:0004550(MF:nucleoside diphosphate kinase activity);GO:0005524(MF:ATP binding);GO:0005829(CC:cytosol);GO:0006165(BP:nucleoside diphosphate phosphorylation);GO:0009142(BP:nucleoside triphosphate biosynthetic process);GO:0015949(BP:nucleobase-containing small molecule interconversion);GO:0046034(BP:ATP metabolic process);GO:0070062(CC:extracellular exosome)
Q1JUQ3	FKBP12-Exin	1.32243	0.008958
D3GKD9	HBG2	2.76014	0.009017		GO:0042744(BP:hydrogen peroxide catabolic process);GO:0004601(MF:peroxidase activity);GO:0030492(MF:hemoglobin binding);GO:0031838(CC:haptoglobin-hemoglobin complex);GO:0042542(BP:response to hydrogen peroxide);GO:0070527(BP:platelet aggregation);GO:0072562(CC:blood microparticle);GO:0070293(BP:renal absorption);GO:0070062(CC:extracellular exosome);GO:0005833(CC:hemoglobin complex);GO:0010942(BP:…
E7EUT5	GAPDH	1.86288	0.009248	map01230(Biosynthesis of amino acids);map04066(HIF-1 signaling pathway);map00010(Glycolysis / Gluconeogenesis);map05010(Alzheimer's disease);map01200(Carbon metabolism)	GO:0016241(BP:regulation of macroautophagy);GO:0061621(BP:canonical glycolysis);GO:0097452(CC:GAIT complex);GO:0005829(CC:cytosol);GO:0017148(BP:negative regulation of translation);GO:0005886(CC:plasma membrane);GO:0070062(CC:extracellular exosome);GO:0005811(CC:lipid droplet);GO:0004365(MF:glyceraldehyde-3-phosphate dehydrogenase (NAD+) (phosphorylating) activity);GO:0042802(MF:identical protein…
P30046	DDT	1.71711	0.009389		GO:0004167(MF:dopachrome isomerase activity);GO:0005126(MF:cytokine receptor binding);GO:0005615(CC:extracellular space);GO:0005737(CC:cytoplasm);GO:0010760(BP:negative regulation of macrophage chemotaxis);GO:0032760(BP:positive regulation of tumor necrosis factor production);GO:0033981(MF:D-dopachrome decarboxylase activity);GO:0042438(BP:melanin biosynthetic process);GO:0050178(MF:phenylpyruvat…
P10599	TXN	1.64694	0.010717	map05418(Fluid shear stress and atherosclerosis);map04621(NOD-like receptor signaling pathway)	GO:0000122(BP:negative regulation of transcription from RNA polymerase II promoter);GO:0003723(MF:RNA binding);GO:0004791(MF:thioredoxin-disulfide reductase activity);GO:0005515(MF:protein binding);GO:0005634(CC:nucleus);GO:0005737(CC:cytoplasm);GO:0005739(CC:mitochondrion);GO:0005829(CC:cytosol);GO:0006351(BP:transcription, DNA-templated);GO:0006662(BP:glycerol ether metabolic process);GO:000692…
Q6ZN84	CCDC81	1.76225	0.011417		GO:0003677(MF:DNA binding);GO:0005737(CC:cytoplasm);GO:0005813(CC:centrosome)
P00441	SOD1	1.33318	0.012292	map04146(Peroxisome);map05014(Amyotrophic lateral sclerosis (ALS));map05020(Prion diseases);map04213(Longevity regulating pathway - multiple species);map05016(Huntington's disease)	GO:0000187(BP:activation of MAPK activity);GO:0000303(BP:response to superoxide);GO:0001541(BP:ovarian follicle development);GO:0001819(BP:positive regulation of cytokine production);GO:0001890(BP:placenta development);GO:0001895(BP:retina homeostasis);GO:0001975(BP:response to amphetamine);GO:0002262(BP:myeloid cell homeostasis);GO:0002576(BP:platelet degranulation);GO:0004784(MF:superoxide dism…
B1ALA9	PRPS1	1.28853	0.014819	map00230(Purine metabolism);map01200(Carbon metabolism);map00030(Pentose phosphate pathway);map01230(Biosynthesis of amino acids)	GO:0004749(MF:ribose phosphate diphosphokinase activity);GO:0006164(BP:purine nucleotide biosynthetic process);GO:0007399(BP:nervous system development);GO:0070062(CC:extracellular exosome);GO:0034418(BP:urate biosynthetic process);GO:0042803(MF:protein homodimerization activity);GO:0005524(MF:ATP binding);GO:0046101(BP:hypoxanthine biosynthetic process);GO:0019693(BP:ribose phosphate metabolic p…
Q5TA02	GSTO1	1.66321	0.017637	map01524(Platinum drug resistance);map00980(Metabolism of xenobiotics by cytochrome P450);map00982(Drug metabolism - cytochrome P450);map05204(Chemical carcinogenesis);map05215(Prostate cancer);map05200(Pathways in cancer);map05418(Fluid shear stress and atherosclerosis);map00480(Glutathione metabolism)	GO:0060316(BP:positive regulation of ryanodine-sensitive calcium-release channel activity);GO:0005829(CC:cytosol);GO:0060315(BP:negative regulation of ryanodine-sensitive calcium-release channel activity);GO:0071243(BP:cellular response to arsenic-containing substance);GO:0010881(BP:regulation of cardiac muscle contraction by regulation of the release of sequestered calcium ion);GO:0070062(CC:ext…
O75023	LILRB5	1.32801	0.018641	map04380(Osteoclast differentiation);map04662(B cell receptor signaling pathway)	GO:0002250(BP:adaptive immune response);GO:0004888(MF:transmembrane signaling receptor activity);GO:0006952(BP:defense response);GO:0007166(BP:cell surface receptor signaling pathway);GO:0016021(CC:integral component of membrane)
Q13867	BLMH	1.20341	0.019313		GO:0000209(BP:protein polyubiquitination);GO:0004177(MF:aminopeptidase activity);GO:0004180(MF:carboxypeptidase activity);GO:0004197(MF:cysteine-type endopeptidase activity);GO:0005515(MF:protein binding);GO:0005634(CC:nucleus);GO:0005737(CC:cytoplasm);GO:0005829(CC:cytosol);GO:0006508(BP:proteolysis);GO:0008234(MF:cysteine-type peptidase activity);GO:0009636(BP:response to toxic substance);GO:00…
U6A3P2	HBA2	3.84708	0.020481		GO:0051291(BP:protein heterooligomerization);GO:0042744(BP:hydrogen peroxide catabolic process);GO:0072562(CC:blood microparticle);GO:0015671(BP:oxygen transport);GO:0042542(BP:response to hydrogen peroxide);GO:0016020(CC:membrane);GO:0015701(BP:bicarbonate transport);GO:0006898(BP:receptor-mediated endocytosis);GO:0031838(CC:haptoglobin-hemoglobin complex);GO:0004601(MF:peroxidase activity);GO:0…
J3KNE3	PAFAH1B2	2.17021	0.021124	map00565(Ether lipid metabolism)	GO:0005829(CC:cytosol);GO:0006629(BP:lipid metabolic process);GO:0005730(CC:nucleolus);GO:0070062(CC:extracellular exosome);GO:0032501(BP:multicellular organismal process);GO:0005515(MF:protein binding);GO:0016239(BP:positive regulation of macroautophagy);GO:0004623(MF:phospholipase A2 activity);GO:0005886(CC:plasma membrane)
Q6VFQ6	HBB	2.63428	0.021353		GO:0051291(BP:protein heterooligomerization);GO:0042744(BP:hydrogen peroxide catabolic process);GO:0072562(CC:blood microparticle);GO:0015671(BP:oxygen transport);GO:0042542(BP:response to hydrogen peroxide);GO:0015701(BP:bicarbonate transport);GO:0006898(BP:receptor-mediated endocytosis);GO:0070527(BP:platelet aggregation);GO:0031838(CC:haptoglobin-hemoglobin complex);GO:0030492(MF:hemoglobin bi…
Q99497	PARK7	1.3555	0.0215	map05012(Parkinson's disease)	GO:0000785(CC:chromatin);GO:0001933(BP:negative regulation of protein phosphorylation);GO:0002866(BP:positive regulation of acute inflammatory response to antigenic stimulus);GO:0003713(MF:transcription coactivator activity);GO:0003729(MF:mRNA binding);GO:0005102(MF:receptor binding);GO:0005507(MF:copper ion binding);GO:0005515(MF:protein binding);GO:0005634(CC:nucleus);GO:0005737(CC:cytoplasm);G…
P30041	PRDX6	1.49312	0.021791		GO:0004602(MF:glutathione peroxidase activity);GO:0005515(MF:protein binding);GO:0005576(CC:extracellular region);GO:0005615(CC:extracellular space);GO:0005634(CC:nucleus);GO:0005737(CC:cytoplasm);GO:0005829(CC:cytosol);GO:0006979(BP:response to oxidative stress);GO:0016020(CC:membrane);GO:0031625(MF:ubiquitin protein ligase binding);GO:0034599(BP:cellular response to oxidative stress);GO:0035578…
P07996	THBS1	2.26377	0.021996	map04151(PI3K-Akt signaling pathway);map04015(Rap1 signaling pathway);map04510(Focal adhesion);map04350(TGF-beta signaling pathway);map05206(MicroRNAs in cancer);map04115(p53 signaling pathway);map04512(ECM-receptor interaction);map05144(Malaria);map05205(Proteoglycans in cancer);map04145(Phagosome);map05165(Human papillomavirus infection);map05219(Bladder cancer)	GO:0000187(BP:activation of MAPK activity);GO:0001666(BP:response to hypoxia);GO:0001786(MF:phosphatidylserine binding);GO:0001937(BP:negative regulation of endothelial cell proliferation);GO:0001953(BP:negative regulation of cell-matrix adhesion);GO:0001968(MF:fibronectin binding);GO:0002040(BP:sprouting angiogenesis);GO:0002544(BP:chronic inflammatory response);GO:0002576(BP:platelet degranulat…
E9PLH9	TSTA3	1.45398	0.022246	map00051(Fructose and mannose metabolism);map00520(Amino sugar and nucleotide sugar metabolism)	GO:0019673(BP:GDP-mannose metabolic process);GO:0050577(MF:GDP-L-fucose synthase activity);GO:0044699(NA:NA);GO:0042351(BP:'de novo' GDP-L-fucose biosynthetic process);GO:0009055(MF:electron transfer activity);GO:0042356(MF:GDP-4-dehydro-D-rhamnose reductase activity);GO:0016853(MF:isomerase activity);GO:0005829(CC:cytosol);GO:0070062(CC:extracellular exosome)
Q8WY91	THAP4	1.34945	0.023059		GO:0003677(MF:DNA binding);GO:0005575(CC:cellular_component);GO:0008150(BP:biological_process);GO:0020037(MF:heme binding);GO:0042803(MF:protein homodimerization activity);GO:0046872(MF:metal ion binding)
P14780	MMP9	1.35519	0.023537	map04926(Relaxin signaling pathway);map05200(Pathways in cancer);map04657(IL-17 signaling pathway);map05206(MicroRNAs in cancer);map05202(Transcriptional misregulation in cancers);map05418(Fluid shear stress and atherosclerosis);map05205(Proteoglycans in cancer);map04915(Estrogen signaling pathway);map05161(Hepatitis B);map05219(Bladder cancer);map04670(Leukocyte transendothelial migration);map04…	GO:0001501(BP:skeletal system development);GO:0001503(BP:ossification);GO:0001934(BP:positive regulation of protein phosphorylation);GO:0004175(MF:endopeptidase activity);GO:0004222(MF:metalloendopeptidase activity);GO:0004252(MF:serine-type endopeptidase activity);GO:0005515(MF:protein binding);GO:0005518(MF:collagen binding);GO:0005576(CC:extracellular region);GO:0005578(CC:proteinaceous extrac…
P00352	ALDH1A1	1.41369	0.026087	map00830(Retinol metabolism)	GO:0001523(BP:retinoid metabolic process);GO:0001758(MF:retinal dehydrogenase activity);GO:0004029(MF:aldehyde dehydrogenase (NAD) activity);GO:0005096(MF:GTPase activator activity);GO:0005497(MF:androgen binding);GO:0005737(CC:cytoplasm);GO:0005829(CC:cytosol);GO:0006069(BP:ethanol oxidation);GO:0006081(BP:cellular aldehyde metabolic process);GO:0018479(MF:benzaldehyde dehydrogenase (NAD+) activ…
E9LUX2	HBA2	2.6765	0.026963		GO:0051291(BP:protein heterooligomerization);GO:0042744(BP:hydrogen peroxide catabolic process);GO:0072562(CC:blood microparticle);GO:0015671(BP:oxygen transport);GO:0042542(BP:response to hydrogen peroxide);GO:0016020(CC:membrane);GO:0015701(BP:bicarbonate transport);GO:0006898(BP:receptor-mediated endocytosis);GO:0031838(CC:haptoglobin-hemoglobin complex);GO:0004601(MF:peroxidase activity);GO:0…
Q13041		1.2228	0.027179	map05169(Epstein-Barr virus infection);map03050(Proteasome)	GO:0044710(NA:NA);GO:0043161(BP:proteasome-mediated ubiquitin-dependent protein catabolic process);GO:0002429(BP:immune response-activating cell surface receptor signaling pathway);GO:0005838(CC:proteasome regulatory particle);GO:0005829(CC:cytosol);GO:1904666(BP:regulation of ubiquitin protein ligase activity);GO:0042176(BP:regulation of protein catabolic process);GO:0070062(CC:extracellular exo…
Q8IZI0	HBB	4.18062	0.028223		GO:0051291(BP:protein heterooligomerization);GO:0042744(BP:hydrogen peroxide catabolic process);GO:0072562(CC:blood microparticle);GO:0015671(BP:oxygen transport);GO:0042542(BP:response to hydrogen peroxide);GO:0015701(BP:bicarbonate transport);GO:0006898(BP:receptor-mediated endocytosis);GO:0051171(BP:regulation of nitrogen compound metabolic process);GO:0070527(BP:platelet aggregation);GO:00318…
P25788	PSMA3	1.26768	0.029129	map03050(Proteasome)	GO:0000165(BP:MAPK cascade);GO:0000209(BP:protein polyubiquitination);GO:0000502(CC:proteasome complex);GO:0002223(BP:stimulatory C-type lectin receptor signaling pathway);GO:0002479(BP:antigen processing and presentation of exogenous peptide antigen via MHC class I, TAP-dependent);GO:0004298(MF:threonine-type endopeptidase activity);GO:0005515(MF:protein binding);GO:0005634(CC:nucleus);GO:000565…
Q5NV84	V1-3	1.27429	0.030707		GO:0038095(BP:Fc-epsilon receptor signaling pathway);GO:0006958(BP:complement activation, classical pathway);GO:0038096(BP:Fc-gamma receptor signaling pathway involved in phagocytosis);GO:0006898(BP:receptor-mediated endocytosis);GO:0004252(MF:serine-type endopeptidase activity);GO:0005576(CC:extracellular region);GO:0005886(CC:plasma membrane)
A0A0G2JPR0	C4A	2.90949	0.032982	map04610(Complement and coagulation cascades);map05150(Staphylococcus aureus infection);map05322(Systemic lupus erythematosus);map05133(Pertussis)	GO:2000427(BP:positive regulation of apoptotic cell clearance);GO:0051716(BP:cellular response to stimulus);GO:0030449(BP:regulation of complement activation);GO:0032490(BP:detection of molecule of bacterial origin);GO:0050790(BP:regulation of catalytic activity);GO:0005886(CC:plasma membrane);GO:0070062(CC:extracellular exosome);GO:0048523(BP:negative regulation of cellular process);GO:0032268(B…
Q13201	MMRN1	1.64271	0.033449		GO:0002576(BP:platelet degranulation);GO:0005509(MF:calcium ion binding);GO:0005515(MF:protein binding);GO:0005576(CC:extracellular region);GO:0007155(BP:cell adhesion);GO:0007596(BP:blood coagulation);GO:0031012(CC:extracellular matrix);GO:0031093(CC:platelet alpha granule lumen)
A0A024R408	ARPC2	1.25481	0.034054	map05132(Salmonella infection);map04144(Endocytosis);map05130(Pathogenic Escherichia coli infection);map04666(Fc gamma R-mediated phagocytosis);map05131(Shigellosis);map05100(Bacterial invasion of epithelial cells);map04810(Regulation of actin cytoskeleton)	GO:0005200(MF:structural constituent of cytoskeleton);GO:0005515(MF:protein binding);GO:0005768(CC:endosome);GO:0005829(CC:cytosol);GO:0005885(CC:Arp2/3 protein complex);GO:0005925(CC:focal adhesion);GO:0006928(BP:movement of cell or subcellular component);GO:0010592(BP:positive regulation of lamellipodium assembly);GO:0015629(CC:actin cytoskeleton);GO:0030041(BP:actin filament polymerization);GO…
P35754	GLRX	1.475	0.0369		GO:0005634(CC:nucleus);GO:0005739(CC:mitochondrion);GO:0005829(CC:cytosol);GO:0009055(MF:electron transfer activity);GO:0015038(MF:glutathione disulfide oxidoreductase activity);GO:0015949(BP:nucleobase-containing small molecule interconversion);GO:0022900(BP:electron transport chain);GO:0045454(BP:cell redox homeostasis);GO:0045838(BP:positive regulation of membrane potential);GO:0047485(MF:prot…
A0A096LNY5	ADSL	1.69113	0.040295	map00250(Alanine, aspartate and glutamate metabolism);map00230(Purine metabolism)	GO:0004018(MF:N6-(1,2-dicarboxyethyl)AMP AMP-lyase (fumarate-forming) activity);GO:0051262(BP:protein tetramerization);GO:0006167(BP:AMP biosynthetic process)
P61088	UBE2N	1.37506	0.040458	map04120(Ubiquitin mediated proteolysis)	GO:0000151(CC:ubiquitin ligase complex);GO:0000187(BP:activation of MAPK activity);GO:0000724(BP:double-strand break repair via homologous recombination);GO:0000729(BP:DNA double-strand break processing);GO:0001650(CC:fibrillar center);GO:0002223(BP:stimulatory C-type lectin receptor signaling pathway);GO:0003723(MF:RNA binding);GO:0004842(MF:ubiquitin-protein transferase activity);GO:0005515(MF:…
P21333	FLNA	1.66982	0.042285	map04010(MAPK signaling pathway);map04510(Focal adhesion);map05132(Salmonella infection);map05205(Proteoglycans in cancer)	GO:0001664(MF:G-protein coupled receptor binding);GO:0002576(BP:platelet degranulation);GO:0003723(MF:RNA binding);GO:0004871(MF:signal transducer activity);GO:0005515(MF:protein binding);GO:0005576(CC:extracellular region);GO:0005634(CC:nucleus);GO:0005730(CC:nucleolus);GO:0005737(CC:cytoplasm);GO:0005829(CC:cytosol);GO:0005886(CC:plasma membrane);GO:0005911(CC:cell-cell junction);GO:0005925(CC:…
P22314	UBA1	1.53787	0.042757	map05012(Parkinson's disease);map04120(Ubiquitin mediated proteolysis)	GO:0000792(CC:heterochromatin);GO:0003723(MF:RNA binding);GO:0004839(MF:ubiquitin activating enzyme activity);GO:0005515(MF:protein binding);GO:0005524(MF:ATP binding);GO:0005634(CC:nucleus);GO:0005654(CC:nucleoplasm);GO:0005737(CC:cytoplasm);GO:0005739(CC:mitochondrion);GO:0005765(CC:lysosomal membrane);GO:0005829(CC:cytosol);GO:0006511(BP:ubiquitin-dependent protein catabolic process);GO:000697…
B7Z752		2.24526	0.043156	map03013(RNA transport)	GO:0000060(BP:protein import into nucleus, translocation);GO:0003723(MF:RNA binding);GO:0005515(MF:protein binding);GO:0005576(CC:extracellular region);GO:0005635(CC:nuclear envelope);GO:0005643(CC:nuclear pore);GO:0005654(CC:nucleoplasm);GO:0005737(CC:cytoplasm);GO:0005829(CC:cytosol);GO:0006309(BP:apoptotic DNA fragmentation);GO:0006606(BP:protein import into nucleus);GO:0006607(BP:NLS-bearing …
Q68Y91	PBGD	1.55399	0.044865	map00860(Porphyrin and chlorophyll metabolism)	GO:0070887(BP:cellular response to chemical stimulus);GO:0010033(BP:response to organic substance);GO:0006783(BP:heme biosynthetic process);GO:0005829(CC:cytosol);GO:0010038(BP:response to metal ion);GO:0004418(MF:hydroxymethylbilane synthase activity);GO:0009719(BP:response to endogenous stimulus);GO:1901700(BP:response to oxygen-containing compound)
Q75ML9	NRCAM	1.21339	0.045775	map04514(Cell adhesion molecules (CAMs))	GO:0007416(BP:synapse assembly);GO:0050770(BP:regulation of axonogenesis);GO:0007154(BP:cell communication);GO:0048513(BP:animal organ development);GO:0098609(BP:cell-cell adhesion);GO:0001525(BP:angiogenesis);GO:0044700(NA:NA);GO:0006935(BP:chemotaxis);GO:0044421(CC:extracellular region part);GO:0050877(BP:nervous system process);GO:0007417(BP:central nervous system development);GO:0044304(CC:ma…
Q53G05		1.20694	0.047186	map05230(Central carbon metabolism in cancer);map04550(Signaling pathways regulating pluripotency of stem cells);map04015(Rap1 signaling pathway);map05215(Prostate cancer);map05224(Breast cancer);map04014(Ras signaling pathway);map04151(PI3K-Akt signaling pathway);map05205(Proteoglycans in cancer);map04810(Regulation of actin cytoskeleton);map05200(Pathways in cancer);map04520(Adherens junction);…	GO:0035265(BP:organ growth);GO:0048562(BP:embryonic organ morphogenesis);GO:0046777(BP:protein autophosphorylation);GO:0046934(MF:phosphatidylinositol-4,5-bisphosphate 3-kinase activity);GO:0031175(BP:neuron projection development);GO:0043235(CC:receptor complex);GO:0014068(BP:positive regulation of phosphatidylinositol 3-kinase signaling);GO:0005088(MF:Ras guanyl-nucleotide exchange factor activ…
A8K486		1.49703	0.049739	map04217(Necroptosis)	GO:0090199(BP:regulation of release of cytochrome c from mitochondria);GO:0010468(BP:regulation of gene expression);GO:0019076(BP:viral release from host cell);GO:0005925(CC:focal adhesion);GO:0031090(CC:organelle membrane);GO:0019061(BP:uncoating of virus);GO:0032774(BP:RNA biosynthetic process);GO:0005681(CC:spliceosomal complex);GO:0051082(MF:unfolded protein binding);GO:0010035(BP:response to…
B7Z556		0.69858	0.000249		GO:0072562(CC:blood microparticle);GO:0031093(CC:platelet alpha granule lumen);GO:0050766(BP:positive regulation of phagocytosis);GO:0006953(BP:acute-phase response);GO:0070168(BP:negative regulation of biomineral tissue development);GO:0030500(BP:regulation of bone mineralization);GO:0002576(BP:platelet degranulation);GO:0070062(CC:extracellular exosome);GO:0004866(MF:endopeptidase inhibitor act…
Q9UGM5	FETUB	0.823226	0.000461		GO:0003674(MF:molecular_function);GO:0004869(MF:cysteine-type endopeptidase inhibitor activity);GO:0005576(CC:extracellular region);GO:0007338(BP:single fertilization);GO:0007339(BP:binding of sperm to zona pellucida);GO:0008150(BP:biological_process);GO:0008191(MF:metalloendopeptidase inhibitor activity);GO:0010951(BP:negative regulation of endopeptidase activity);GO:0070062(CC:extracellular exo…
B2R582		0.710498	0.000544		GO:0031089(CC:platelet dense granule lumen);GO:0006950(BP:response to stress);GO:0048522(BP:positive regulation of cellular process);GO:0030282(BP:bone mineralization);GO:0044260(BP:cellular macromolecule metabolic process);GO:0002576(BP:platelet degranulation);GO:0002376(BP:immune system process);GO:0019538(BP:protein metabolic process);GO:0005509(MF:calcium ion binding);GO:0036143(MF:kringle do…
B4DZM1		0.813488	0.00061		GO:0017148(BP:negative regulation of translation);GO:0016020(CC:membrane);GO:0044822(NA:NA);GO:0044707(NA:NA)
M0R009	A1BG	0.755171	0.001007		GO:0072562(CC:blood microparticle);GO:0002682(BP:regulation of immune system process);GO:0005737(CC:cytoplasm);GO:0070062(CC:extracellular exosome);GO:0050794(BP:regulation of cellular process);GO:0044763(NA:NA);GO:0006810(BP:transport);GO:0050896(BP:response to stimulus)
P80723	BASP1	0.653225	0.001172		GO:0003714(MF:transcription corepressor activity);GO:0005515(MF:protein binding);GO:0005634(CC:nucleus);GO:0005737(CC:cytoplasm);GO:0005856(CC:cytoskeleton);GO:0005886(CC:plasma membrane);GO:0007356(BP:thorax and anterior abdomen determination);GO:0008180(CC:COP9 signalosome);GO:0008406(BP:gonad development);GO:0016607(CC:nuclear speck);GO:0019904(MF:protein domain specific binding);GO:0021762(BP…
B2RBW9		0.813787	0.001327	map04060(Cytokine-cytokine receptor interaction);map04550(Signaling pathways regulating pluripotency of stem cells);map04350(TGF-beta signaling pathway)	GO:0044464(CC:cell part);GO:0051240(BP:positive regulation of multicellular organismal process);GO:0060429(BP:epithelium development);GO:0005160(MF:transforming growth factor beta receptor binding);GO:0071495(BP:cellular response to endogenous stimulus);GO:0033993(BP:response to lipid);GO:0090092(BP:regulation of transmembrane receptor protein serine/threonine kinase signaling pathway);GO:0006950…
Q9HBR0	SLC38A10	0.797529	0.001655		GO:0003333(BP:amino acid transmembrane transport);GO:0005794(CC:Golgi apparatus);GO:0006814(BP:sodium ion transport);GO:0015171(MF:amino acid transmembrane transporter activity);GO:0016021(CC:integral component of membrane);GO:0060348(BP:bone development)
A0A0A0MSN4	ACE	0.791901	0.001848	map04924(Renin secretion);map04614(Renin-angiotensin system);map05142(Chagas disease (American trypanosomiasis));map05410(Hypertrophic cardiomyopathy (HCM))	GO:0051704(BP:multi-organism process);GO:0019229(BP:regulation of vasoconstriction);GO:0005764(CC:lysosome);GO:0002005(BP:angiotensin catabolic process in blood);GO:0002003(BP:angiotensin maturation);GO:0070573(MF:metallodipeptidase activity);GO:0032943(BP:mononuclear cell proliferation);GO:0005615(CC:extracellular space);GO:0001822(BP:kidney development);GO:0008144(MF:drug binding);GO:0050482(BP…
P12111	COL6A3	0.820742	0.002662	map05165(Human papillomavirus infection);map04510(Focal adhesion);map04974(Protein digestion and absorption);map04151(PI3K-Akt signaling pathway);map04512(ECM-receptor interaction)	GO:0004867(MF:serine-type endopeptidase inhibitor activity);GO:0005576(CC:extracellular region);GO:0005578(CC:proteinaceous extracellular matrix);GO:0005589(CC:collagen type VI trimer);GO:0005615(CC:extracellular space);GO:0005788(CC:endoplasmic reticulum lumen);GO:0007155(BP:cell adhesion);GO:0007517(BP:muscle organ development);GO:0010951(BP:negative regulation of endopeptidase activity);GO:003…
P04003	C4BPA	0.474633	0.005611	map05133(Pertussis);map04610(Complement and coagulation cascades)	GO:0003723(MF:RNA binding);GO:0005515(MF:protein binding);GO:0005576(CC:extracellular region);GO:0005615(CC:extracellular space);GO:0005886(CC:plasma membrane);GO:0006958(BP:complement activation, classical pathway);GO:0030449(BP:regulation of complement activation);GO:0044216(CC:other organism cell);GO:0045087(BP:innate immune response);GO:0045732(BP:positive regulation of protein catabolic proc…
P04746	AMY2A	0.618579	0.005619	map04973(Carbohydrate digestion and absorption);map04972(Pancreatic secretion);map04970(Salivary secretion);map00500(Starch and sucrose metabolism)	GO:0004556(MF:alpha-amylase activity);GO:0005509(MF:calcium ion binding);GO:0005576(CC:extracellular region);GO:0005615(CC:extracellular space);GO:0005975(BP:carbohydrate metabolic process);GO:0016052(BP:carbohydrate catabolic process);GO:0031404(MF:chloride ion binding);GO:0044245(BP:polysaccharide digestion);GO:0070062(CC:extracellular exosome);GO:0103025(MF:alpha-amylase activity (releasing ma…
Q86UD1	OAF	0.784259	0.005893		GO:0070062(CC:extracellular exosome)
D9IWP9		0.793691	0.007735		GO:0031089(CC:platelet dense granule lumen);GO:0080090(BP:regulation of primary metabolic process);GO:0031639(BP:plasminogen activation);GO:0051918(BP:negative regulation of fibrinolysis);GO:0010596(BP:negative regulation of endothelial cell migration);GO:0048522(BP:positive regulation of cellular process);GO:0006641(BP:triglyceride metabolic process);GO:0042802(MF:identical protein binding);GO:0…
P20851	C4BPB	0.775745	0.007785	map05133(Pertussis);map04610(Complement and coagulation cascades)	GO:0005515(MF:protein binding);GO:0005576(CC:extracellular region);GO:0005615(CC:extracellular space);GO:0005886(CC:plasma membrane);GO:0006958(BP:complement activation, classical pathway);GO:0007596(BP:blood coagulation);GO:0030449(BP:regulation of complement activation);GO:0044216(CC:other organism cell);GO:0045087(BP:innate immune response);GO:0045732(BP:positive regulation of protein cataboli…
P41222	PTGDS	0.828054	0.007804	map00590(Arachidonic acid metabolism)	GO:0001516(BP:prostaglandin biosynthetic process);GO:0004667(MF:prostaglandin-D synthase activity);GO:0005215(MF:transporter activity);GO:0005501(MF:retinoid binding);GO:0005504(MF:fatty acid binding);GO:0005515(MF:protein binding);GO:0005576(CC:extracellular region);GO:0005615(CC:extracellular space);GO:0005789(CC:endoplasmic reticulum membrane);GO:0005791(CC:rough endoplasmic reticulum);GO:0005…
G3XAP6	COMP	0.752507	0.008431	map05144(Malaria);map04512(ECM-receptor interaction);map04151(PI3K-Akt signaling pathway);map04145(Phagosome);map04510(Focal adhesion);map05165(Human papillomavirus infection)	GO:0044425(CC:membrane part);GO:0007169(BP:transmembrane receptor protein tyrosine kinase signaling pathway);GO:0051240(BP:positive regulation of multicellular organismal process);GO:0071495(BP:cellular response to endogenous stimulus);GO:0033036(BP:macromolecule localization);GO:0034645(BP:cellular macromolecule biosynthetic process);GO:0043395(MF:heparan sulfate proteoglycan binding);GO:0005886…
F2Z2G5	WFDC3	0.741249	0.009193
P49908	SELENOP	0.75732	0.009355		GO:0001887(BP:selenium compound metabolic process);GO:0002576(BP:platelet degranulation);GO:0005576(CC:extracellular region);GO:0006979(BP:response to oxidative stress);GO:0007420(BP:brain development);GO:0007626(BP:locomotory behavior);GO:0008430(MF:selenium binding);GO:0009791(BP:post-embryonic development);GO:0019953(BP:sexual reproduction);GO:0031089(CC:platelet dense granule lumen);GO:004000…
P00488	F13A1	0.580421	0.009366	map04610(Complement and coagulation cascades)	GO:0002576(BP:platelet degranulation);GO:0003810(MF:protein-glutamine gamma-glutamyltransferase activity);GO:0005576(CC:extracellular region);GO:0007596(BP:blood coagulation);GO:0018149(BP:peptide cross-linking);GO:0031093(CC:platelet alpha granule lumen);GO:0046872(MF:metal ion binding);GO:0072378(BP:blood coagulation, fibrin clot formation);GO:0072562(CC:blood microparticle)
A0A1B0GTV0	MECP2	0.766444	0.009965
P02768	ALB	0.634297	0.009991	map04918(Thyroid hormone synthesis)	GO:0001895(BP:retina homeostasis);GO:0002576(BP:platelet degranulation);GO:0003677(MF:DNA binding);GO:0005504(MF:fatty acid binding);GO:0005507(MF:copper ion binding);GO:0005515(MF:protein binding);GO:0005576(CC:extracellular region);GO:0005615(CC:extracellular space);GO:0005634(CC:nucleus);GO:0005783(CC:endoplasmic reticulum);GO:0005788(CC:endoplasmic reticulum lumen);GO:0005794(CC:Golgi apparat…
P05546	SERPIND1	0.822058	0.010385	map04610(Complement and coagulation cascades)	GO:0004866(MF:endopeptidase inhibitor activity);GO:0004867(MF:serine-type endopeptidase inhibitor activity);GO:0005576(CC:extracellular region);GO:0005615(CC:extracellular space);GO:0005788(CC:endoplasmic reticulum lumen);GO:0006935(BP:chemotaxis);GO:0007596(BP:blood coagulation);GO:0008201(MF:heparin binding);GO:0008218(BP:bioluminescence);GO:0010951(BP:negative regulation of endopeptidase activ…
P06732	CKM	0.806762	0.010698	map00330(Arginine and proline metabolism)	GO:0004111(MF:creatine kinase activity);GO:0005515(MF:protein binding);GO:0005524(MF:ATP binding);GO:0005829(CC:cytosol);GO:0006600(BP:creatine metabolic process);GO:0016310(BP:phosphorylation);GO:0046314(BP:phosphocreatine biosynthetic process)
A0A0S2Z4D8	PRKCSH	0.795908	0.010834	map04141(Protein processing in endoplasmic reticulum)	GO:0005080(MF:protein kinase C binding);GO:0006457(BP:protein folding);GO:0044699(NA:NA);GO:0044325(MF:ion channel binding);GO:0005788(CC:endoplasmic reticulum lumen);GO:0051219(MF:phosphoprotein binding);GO:0044237(BP:cellular metabolic process)
P02765	AHSG	0.787573	0.011461		GO:0001501(BP:skeletal system development);GO:0001503(BP:ossification);GO:0002576(BP:platelet degranulation);GO:0004866(MF:endopeptidase inhibitor activity);GO:0004869(MF:cysteine-type endopeptidase inhibitor activity);GO:0005576(CC:extracellular region);GO:0005615(CC:extracellular space);GO:0005788(CC:endoplasmic reticulum lumen);GO:0005794(CC:Golgi apparatus);GO:0006907(BP:pinocytosis);GO:00069…
B4DHN0		0.674399	0.012247	map05224(Breast cancer);map05215(Prostate cancer);map05211(Renal cell carcinoma);map04810(Regulation of actin cytoskeleton);map05131(Shigellosis);map04520(Adherens junction);map04210(Apoptosis);map01522(Endocrine resistance);map04066(HIF-1 signaling pathway);map04140(Autophagy - animal);map04261(Adrenergic signaling in cardiomyocytes);map04151(PI3K-Akt signaling pathway);map04540(Gap junction);ma…	GO:0031281(BP:positive regulation of cyclase activity);GO:0051240(BP:positive regulation of multicellular organismal process);GO:0018105(BP:peptidyl-serine phosphorylation);GO:0004707(MF:MAP kinase activity);GO:1904355(BP:positive regulation of telomere capping);GO:0008543(BP:fibroblast growth factor receptor signaling pathway);GO:0044281(BP:small molecule metabolic process);GO:0051090(BP:regulat…
J3KQ45	TGOLN2	0.686956	0.012739		GO:0005654(CC:nucleoplasm);GO:0032588(CC:trans-Golgi network membrane);GO:0005515(MF:protein binding);GO:0030133(CC:transport vesicle)
B1B0G9	F8	0.771655	0.014923		GO:0005515(MF:protein binding);GO:0031093(CC:platelet alpha granule lumen);GO:0005788(CC:endoplasmic reticulum lumen);GO:0030134(CC:COPII-coated ER to Golgi transport vesicle);GO:0007597(BP:blood coagulation, intrinsic pathway);GO:0033116(CC:endoplasmic reticulum-Golgi intermediate compartment membrane);GO:0048208(BP:COPII vesicle coating);GO:0002576(BP:platelet degranulation);GO:0044421(CC:extra…
B3GN61	CDH1	0.755812	0.015471	map04390(Hippo signaling pathway);map05213(Endometrial cancer);map05218(Melanoma);map05130(Pathogenic Escherichia coli infection);map05219(Bladder cancer);map04514(Cell adhesion molecules (CAMs));map05100(Bacterial invasion of epithelial cells);map04520(Adherens junction);map05200(Pathways in cancer);map05216(Thyroid cancer);map04015(Rap1 signaling pathway);map04371(Apelin signaling pathway)	GO:0005509(MF:calcium ion binding);GO:0005515(MF:protein binding);GO:0005576(CC:extracellular region);GO:0005768(CC:endosome);GO:0005802(CC:trans-Golgi network);GO:0005886(CC:plasma membrane);GO:0005913(CC:cell-cell adherens junction);GO:0007156(BP:homophilic cell adhesion via plasma membrane adhesion molecules);GO:0007416(BP:synapse assembly);GO:0008013(MF:beta-catenin binding);GO:0009636(BP:res…
Q9UBP4	DKK3	0.613051	0.015801		GO:0005615(CC:extracellular space);GO:0009653(BP:anatomical structure morphogenesis);GO:0016055(BP:Wnt signaling pathway);GO:0017015(BP:regulation of transforming growth factor beta receptor signaling pathway);GO:0030325(BP:adrenal gland development);GO:0032348(BP:negative regulation of aldosterone biosynthetic process);GO:0045892(BP:negative regulation of transcription, DNA-templated);GO:0090090…
P00450	CP	0.81203	0.015866	map04216(Ferroptosis);map00860(Porphyrin and chlorophyll metabolism)	GO:0004322(MF:ferroxidase activity);GO:0005507(MF:copper ion binding);GO:0005576(CC:extracellular region);GO:0005615(CC:extracellular space);GO:0005765(CC:lysosomal membrane);GO:0005788(CC:endoplasmic reticulum lumen);GO:0006825(BP:copper ion transport);GO:0006879(BP:cellular iron ion homeostasis);GO:0043687(BP:post-translational protein modification);GO:0044267(BP:cellular protein metabolic proc…
Q6GMX6	IGH@	0.770261	0.017648	map05416(Viral myocarditis);map05320(Autoimmune thyroid disease);map05162(Measles);map05140(Leishmaniasis);map04064(NF-kappa B signaling pathway);map04666(Fc gamma R-mediated phagocytosis);map04072(Phospholipase D signaling pathway);map05322(Systemic lupus erythematosus);map05143(African trypanosomiasis);map04020(Calcium signaling pathway);map05169(Epstein-Barr virus infection);map04640(Hematopoi…	GO:0044763(NA:NA);GO:0072562(CC:blood microparticle);GO:0005515(MF:protein binding);GO:0004252(MF:serine-type endopeptidase activity);GO:0038095(BP:Fc-epsilon receptor signaling pathway);GO:0006898(BP:receptor-mediated endocytosis);GO:0003823(MF:antigen binding);GO:0044425(CC:membrane part);GO:0038096(BP:Fc-gamma receptor signaling pathway involved in phagocytosis);GO:0006958(BP:complement activa…
P19652	ORM2	0.798859	0.01843		GO:0002576(BP:platelet degranulation);GO:0002682(BP:regulation of immune system process);GO:0005576(CC:extracellular region);GO:0005615(CC:extracellular space);GO:0006953(BP:acute-phase response);GO:0031012(CC:extracellular matrix);GO:0031093(CC:platelet alpha granule lumen);GO:0035578(CC:azurophil granule lumen);GO:0035580(CC:specific granule lumen);GO:0043312(BP:neutrophil degranulation);GO:005…
B7Z832		0.747763	0.018749	map05144(Malaria);map04512(ECM-receptor interaction);map04151(PI3K-Akt signaling pathway);map04145(Phagosome);map04510(Focal adhesion);map05165(Human papillomavirus infection)	GO:0001938(BP:positive regulation of endothelial cell proliferation);GO:0005178(MF:integrin binding);GO:0005509(MF:calcium ion binding);GO:0005515(MF:protein binding);GO:0005576(CC:extracellular region);GO:0005604(CC:basement membrane);GO:0005615(CC:extracellular space);GO:0005783(CC:endoplasmic reticulum);GO:0006986(BP:response to unfolded protein);GO:0008083(MF:growth factor activity);GO:000820…
A0A140VJJ6		0.811521	0.019296	map04610(Complement and coagulation cascades);map05150(Staphylococcus aureus infection);map04611(Platelet activation)	GO:0002224(BP:toll-like receptor signaling pathway);GO:0002576(BP:platelet degranulation);GO:0005102(MF:receptor binding);GO:0005198(MF:structural molecule activity);GO:0005515(MF:protein binding);GO:0005576(CC:extracellular region);GO:0005577(CC:fibrinogen complex);GO:0005615(CC:extracellular space);GO:0005788(CC:endoplasmic reticulum lumen);GO:0005886(CC:plasma membrane);GO:0007160(BP:cell-matr…
P25311	AZGP1	0.785788	0.019363		GO:0001580(BP:detection of chemical stimulus involved in sensory perception of bitter taste);GO:0001895(BP:retina homeostasis);GO:0004540(MF:ribonuclease activity);GO:0005515(MF:protein binding);GO:0005576(CC:extracellular region);GO:0005615(CC:extracellular space);GO:0005634(CC:nucleus);GO:0005886(CC:plasma membrane);GO:0007155(BP:cell adhesion);GO:0008285(BP:negative regulation of cell prolifer…
P36955	SERPINF1	0.816374	0.0194	map04310(Wnt signaling pathway)	GO:0001822(BP:kidney development);GO:0004867(MF:serine-type endopeptidase inhibitor activity);GO:0005515(MF:protein binding);GO:0005576(CC:extracellular region);GO:0005604(CC:basement membrane);GO:0005615(CC:extracellular space);GO:0007275(BP:multicellular organism development);GO:0007568(BP:aging);GO:0007614(BP:short-term memory);GO:0008283(BP:cell proliferation);GO:0010447(BP:response to acidic…
A0A0C4DFP6	CRTAC1	0.773979	0.019574		GO:0048513(BP:animal organ development);GO:0048518(BP:positive regulation of biological process);GO:0070062(CC:extracellular exosome);GO:0005515(MF:protein binding);GO:0044763(NA:NA);GO:0048523(BP:negative regulation of cellular process);GO:0031012(CC:extracellular matrix)
P02647	APOA1	0.772412	0.020034	map04977(Vitamin digestion and absorption);map04975(Fat digestion and absorption);map05143(African trypanosomiasis);map03320(PPAR signaling pathway)	GO:0001523(BP:retinoid metabolic process);GO:0001540(MF:amyloid-beta binding);GO:0001932(BP:regulation of protein phosphorylation);GO:0001935(BP:endothelial cell proliferation);GO:0002576(BP:platelet degranulation);GO:0002740(BP:negative regulation of cytokine secretion involved in immune response);GO:0005515(MF:protein binding);GO:0005543(MF:phospholipid binding);GO:0005548(MF:phospholipid trans…
B7Z6C7		0.774573	0.024206		GO:0005515(MF:protein binding);GO:0005790(CC:smooth endoplasmic reticulum);GO:0005815(CC:microtubule organizing center);GO:0005887(CC:integral component of plasma membrane);GO:0006936(BP:muscle contraction);GO:0042383(CC:sarcolemma);GO:0072659(BP:protein localization to plasma membrane);GO:1900825(BP:regulation of membrane depolarization during cardiac muscle cell action potential);GO:1902305(BP:…
B2R6W1		0.780987	0.024836	map05322(Systemic lupus erythematosus);map04610(Complement and coagulation cascades);map05020(Prion diseases)	GO:0048522(BP:positive regulation of cellular process);GO:0030449(BP:regulation of complement activation);GO:0005579(CC:membrane attack complex);GO:0070062(CC:extracellular exosome);GO:0048731(BP:system development);GO:0044763(NA:NA);GO:0005515(MF:protein binding)
B4E1C2	KNG1	0.822191	0.025116	map04610(Complement and coagulation cascades)	GO:0007597(BP:blood coagulation, intrinsic pathway);GO:0006954(BP:inflammatory response);GO:0004869(MF:cysteine-type endopeptidase inhibitor activity);GO:0030195(BP:negative regulation of blood coagulation);GO:0007204(BP:positive regulation of cytosolic calcium ion concentration);GO:0007162(BP:negative regulation of cell adhesion);GO:0072562(CC:blood microparticle);GO:0005102(MF:receptor binding)…
K7ER74	APOC4-APOC2	0.768626	0.029783		GO:0010890(BP:positive regulation of sequestering of triglyceride);GO:0042627(CC:chylomicron);GO:0001523(BP:retinoid metabolic process);GO:0033344(BP:cholesterol efflux);GO:0045723(BP:positive regulation of fatty acid biosynthetic process);GO:0034371(BP:chylomicron remodeling);GO:0034366(CC:spherical high-density lipoprotein particle);GO:0010898(BP:positive regulation of triglyceride catabolic pr…
Q99445	GML	0.70044	0.032551		GO:0005622(CC:intracellular);GO:0005886(CC:plasma membrane);GO:0006915(BP:apoptotic process);GO:0006977(BP:DNA damage response, signal transduction by p53 class mediator resulting in cell cycle arrest);GO:0008285(BP:negative regulation of cell proliferation);GO:0019898(CC:extrinsic component of membrane);GO:0031225(CC:anchored component of membrane)
Q4W5D9	LGR7	0.799512	0.034609	map04926(Relaxin signaling pathway);map04080(Neuroactive ligand-receptor interaction)	GO:0007188(BP:adenylate cyclase-modulating G-protein coupled receptor signaling pathway);GO:0044425(CC:membrane part);GO:0048518(BP:positive regulation of biological process);GO:0048513(BP:animal organ development);GO:0005886(CC:plasma membrane);GO:0048523(BP:negative regulation of cellular process);GO:0044763(NA:NA);GO:0005515(MF:protein binding);GO:0004930(MF:G-protein coupled receptor activity)
Q5VY30	RBP4	0.803869	0.03486		GO:0001523(BP:retinoid metabolic process);GO:0001654(BP:eye development);GO:0005515(MF:protein binding);GO:0005576(CC:extracellular region);GO:0005615(CC:extracellular space);GO:0005829(CC:cytosol);GO:0006094(BP:gluconeogenesis);GO:0007507(BP:heart development);GO:0007601(BP:visual perception);GO:0016918(MF:retinal binding);GO:0019841(MF:retinol binding);GO:0030277(BP:maintenance of gastrointesti…
P35527	KRT9	0.687389	0.035317	map05150(Staphylococcus aureus infection);map05130(Pathogenic Escherichia coli infection)	GO:0005200(MF:structural constituent of cytoskeleton);GO:0005615(CC:extracellular space);GO:0005634(CC:nucleus);GO:0005829(CC:cytosol);GO:0005882(CC:intermediate filament);GO:0007283(BP:spermatogenesis);GO:0008544(BP:epidermis development);GO:0016020(CC:membrane);GO:0031424(BP:keratinization);GO:0043588(BP:skin development);GO:0045109(BP:intermediate filament organization);GO:0070062(CC:extracell…
A0A0F7G8J1	PLG	0.664001	0.036703		GO:0034185(MF:apolipoprotein binding);GO:0050793(BP:regulation of developmental process);GO:0051918(BP:negative regulation of fibrinolysis);GO:0051919(BP:positive regulation of fibrinolysis);GO:0048513(BP:animal organ development);GO:0006464(BP:cellular protein modification process);GO:0044446(CC:intracellular organelle part);GO:0010812(BP:negative regulation of cell-substrate adhesion);GO:002261…
P06727	APOA4	0.817256	0.038697	map04975(Fat digestion and absorption);map04977(Vitamin digestion and absorption)	GO:0033344(BP:cholesterol efflux);GO:0034445(BP:negative regulation of plasma lipoprotein oxidation);GO:0005769(CC:early endosome);GO:0017127(MF:cholesterol transporter activity);GO:0034378(BP:chylomicron assembly);GO:0060228(MF:phosphatidylcholine-sterol O-acyltransferase activator activity);GO:0033700(BP:phospholipid efflux);GO:0003008(BP:system process);GO:0042803(MF:protein homodimerization a…
M0R2W8	PGLYRP2	0.781313	0.038778		GO:0016045(BP:detection of bacterium);GO:0042834(MF:peptidoglycan binding);GO:0050789(BP:regulation of biological process);GO:0070062(CC:extracellular exosome);GO:0009987(BP:cellular process);GO:0016019(MF:peptidoglycan receptor activity);GO:1901564(BP:organonitrogen compound metabolic process);GO:0050830(BP:defense response to Gram-positive bacterium);GO:0045087(BP:innate immune response);GO:000…
F5H5I5	ABCB9	0.829294	0.039933		GO:0055085(BP:transmembrane transport);GO:0002474(BP:antigen processing and presentation of peptide antigen via MHC class I);GO:0005765(CC:lysosomal membrane);GO:0030176(CC:integral component of endoplasmic reticulum membrane);GO:0015421(MF:oligopeptide-transporting ATPase activity);GO:0015833(BP:peptide transport);GO:0005769(CC:early endosome);GO:0005524(MF:ATP binding);GO:0042803(MF:protein hom…
B2MUX6	IGF2	0.819596	0.039987	map05205(Proteoglycans in cancer)	GO:0040008(BP:regulation of growth);GO:0014070(BP:response to organic cyclic compound);GO:0008083(MF:growth factor activity);GO:0009628(BP:response to abiotic stimulus);GO:0051240(BP:positive regulation of multicellular organismal process);GO:0006950(BP:response to stress);GO:0001501(BP:skeletal system development);GO:0001503(BP:ossification);GO:0003008(BP:system process);GO:0006349(BP:regulation…
P00748	F12	0.749457	0.043183	map04610(Complement and coagulation cascades)	GO:0002353(BP:plasma kallikrein-kinin cascade);GO:0002542(BP:Factor XII activation);GO:0004252(MF:serine-type endopeptidase activity);GO:0005509(MF:calcium ion binding);GO:0005515(MF:protein binding);GO:0005576(CC:extracellular region);GO:0005615(CC:extracellular space);GO:0005886(CC:plasma membrane);GO:0007597(BP:blood coagulation, intrinsic pathway);GO:0010756(BP:positive regulation of plasmino…
C9JKZ2	NUCB1	0.776653	0.046337		GO:0015630(CC:microtubule cytoskeleton);GO:0005793(CC:endoplasmic reticulum-Golgi intermediate compartment);GO:0070062(CC:extracellular exosome);GO:0005615(CC:extracellular space);GO:0005515(MF:protein binding);GO:0044431(CC:Golgi apparatus part);GO:0016020(CC:membrane)
A0A0R7FJH5	F12	0.826171	0.049671	map04610(Complement and coagulation cascades)	GO:0007597(BP:blood coagulation, intrinsic pathway);GO:0010756(BP:positive regulation of plasminogen activation);GO:0051716(BP:cellular response to stimulus);GO:0030194(BP:positive regulation of blood coagulation);GO:0005615(CC:extracellular space);GO:0016540(BP:protein autoprocessing);GO:0045087(BP:innate immune response);GO:0005886(CC:plasma membrane);GO:0070062(CC:extracellular exosome);GO:005…
