# Supplementary material for: Novel insights into plasma biomarker candidates in patients with chronic mountain sickness based on proteomics
Source: Biosci Rep. 2021 Jan 19;41(1):BSR20202219. doi: 10.1042/BSR20202219 (PMC7816071; doi:10.1042/BSR20202219)
Supplement: Supplementary Tables S1-S7 [file BSR-2020-2219_supp1.zip › BSR-2020-2219_suppST2.xlsx]

## Sheet: Annotation
Table S2 DEPs of nCMS-HPn/nCMS-HPu
Protein IDs	Gene Name	nCMS-HPn/nCMS-HPu	P value	Pathways	GO annotations
P02751	FN1	3.12902	3.74e-05	map05222(Small cell lung cancer);map04512(ECM-receptor interaction);map05205(Proteoglycans in cancer);map04151(PI3K-Akt signaling pathway);map05100(Bacterial invasion of epithelial cells);map05200(Pathways in cancer);map04933(AGE-RAGE signaling pathway in diabetic complications);map05146(Amoebiasis);map04510(Focal adhesion);map04810(Regulation of actin cytoskeleton);map05165(Human papillomavirus …	GO:0001525(BP:angiogenesis);GO:0001932(BP:regulation of protein phosphorylation);GO:0002020(MF:protease binding);GO:0002576(BP:platelet degranulation);GO:0005102(MF:receptor binding);GO:0005178(MF:integrin binding);GO:0005515(MF:protein binding);GO:0005518(MF:collagen binding);GO:0005576(CC:extracellular region);GO:0005577(CC:fibrinogen complex);GO:0005578(CC:proteinaceous extracellular matrix);G…
Q16610	ECM1	1.55497	0.000273		GO:0001503(BP:ossification);GO:0001525(BP:angiogenesis);GO:0001938(BP:positive regulation of endothelial cell proliferation);GO:0001960(BP:negative regulation of cytokine-mediated signaling pathway);GO:0002020(MF:protease binding);GO:0002576(BP:platelet degranulation);GO:0002828(BP:regulation of type 2 immune response);GO:0004871(MF:signal transducer activity);GO:0005134(MF:interleukin-2 receptor…
P02671	FGA	1.30086	0.001568	map04610(Complement and coagulation cascades);map04611(Platelet activation)	GO:0002224(BP:toll-like receptor signaling pathway);GO:0002250(BP:adaptive immune response);GO:0002576(BP:platelet degranulation);GO:0005102(MF:receptor binding);GO:0005198(MF:structural molecule activity);GO:0005515(MF:protein binding);GO:0005576(CC:extracellular region);GO:0005577(CC:fibrinogen complex);GO:0005615(CC:extracellular space);GO:0005788(CC:endoplasmic reticulum lumen);GO:0005886(CC:…
P02675	FGB	1.29988	0.001646	map04610(Complement and coagulation cascades);map04611(Platelet activation)	GO:0002224(BP:toll-like receptor signaling pathway);GO:0002250(BP:adaptive immune response);GO:0002576(BP:platelet degranulation);GO:0005102(MF:receptor binding);GO:0005198(MF:structural molecule activity);GO:0005515(MF:protein binding);GO:0005576(CC:extracellular region);GO:0005577(CC:fibrinogen complex);GO:0005615(CC:extracellular space);GO:0005886(CC:plasma membrane);GO:0005938(CC:cell cortex)…
A0A140VJJ6		1.31303	0.002098	map05150(Staphylococcus aureus infection);map04610(Complement and coagulation cascades);map04611(Platelet activation)	GO:0002224(BP:toll-like receptor signaling pathway);GO:0002576(BP:platelet degranulation);GO:0005102(MF:receptor binding);GO:0005198(MF:structural molecule activity);GO:0005515(MF:protein binding);GO:0005576(CC:extracellular region);GO:0005577(CC:fibrinogen complex);GO:0005615(CC:extracellular space);GO:0005788(CC:endoplasmic reticulum lumen);GO:0005886(CC:plasma membrane);GO:0007160(BP:cell-matr…
A6XND1	IGFBP3	1.2174	0.003426	map05202(Transcriptional misregulation in cancers);map04115(p53 signaling pathway);map04218(Cellular senescence)	GO:0043065(BP:positive regulation of apoptotic process);GO:0048662(BP:negative regulation of smooth muscle cell proliferation);GO:0008160(MF:protein tyrosine phosphatase activator activity);GO:0009966(BP:regulation of signal transduction);GO:0007169(BP:transmembrane receptor protein tyrosine kinase signaling pathway);GO:0042567(CC:insulin-like growth factor ternary complex);GO:0001933(BP:negative…
B4DPC6		1.59184	0.005374		GO:0042221(BP:response to chemical);GO:0007160(BP:cell-matrix adhesion);GO:0048519(BP:negative regulation of biological process);GO:0043167(MF:ion binding);GO:0005178(MF:integrin binding);GO:0005539(MF:glycosaminoglycan binding);GO:0044237(BP:cellular metabolic process);GO:0007409(BP:axonogenesis);GO:0006807(BP:nitrogen compound metabolic process);GO:0048513(BP:animal organ development);GO:004851…
O75023	LILRB5	1.36051	0.00562	map04662(B cell receptor signaling pathway);map04380(Osteoclast differentiation)	GO:0002250(BP:adaptive immune response);GO:0004888(MF:transmembrane signaling receptor activity);GO:0006952(BP:defense response);GO:0007166(BP:cell surface receptor signaling pathway);GO:0016021(CC:integral component of membrane)
P0CG39	POTEJ	1.52796	0.006076		GO:0001895(BP:retina homeostasis);GO:0005615(CC:extracellular space);GO:0070062(CC:extracellular exosome)
H0Y8I7	TOPBP1	1.62917	0.006864	map03440(Homologous recombination)	GO:0031325(BP:positive regulation of cellular metabolic process);GO:0008022(MF:protein C-terminus binding);GO:0016605(CC:PML body);GO:0006974(BP:cellular response to DNA damage stimulus);GO:0015629(CC:actin cytoskeleton);GO:0016043(BP:cellular component organization);GO:1901796(BP:regulation of signal transduction by p53 class mediator);GO:0080090(BP:regulation of primary metabolic process);GO:00…
B4DTH2		2.56205	0.008558		GO:1904237(BP:positive regulation of substrate-dependent cell migration, cell attachment to substrate);GO:0048146(BP:positive regulation of fibroblast proliferation);GO:1901700(BP:response to oxygen-containing compound);GO:0072562(CC:blood microparticle);GO:0043167(MF:ion binding);GO:0005178(MF:integrin binding);GO:0005577(CC:fibrinogen complex);GO:0018149(BP:peptide cross-linking);GO:2001202(BP:…
Q6UXI9	NPNT	1.72133	0.008615		GO:0001657(BP:ureteric bud development);GO:0001658(BP:branching involved in ureteric bud morphogenesis);GO:0005178(MF:integrin binding);GO:0005509(MF:calcium ion binding);GO:0005576(CC:extracellular region);GO:0005578(CC:proteinaceous extracellular matrix);GO:0005604(CC:basement membrane);GO:0007160(BP:cell-matrix adhesion);GO:0010694(BP:positive regulation of alkaline phosphatase activity);GO:00…
Q59EZ1		2.89036	0.011403		GO:0001750(CC:photoreceptor outer segment);GO:0004725(MF:protein tyrosine phosphatase activity);GO:0005001(MF:transmembrane receptor protein tyrosine phosphatase activity);GO:0005515(MF:protein binding);GO:0005886(CC:plasma membrane);GO:0005887(CC:integral component of plasma membrane);GO:0005911(CC:cell-cell junction);GO:0005912(CC:adherens junction);GO:0006470(BP:protein dephosphorylation);GO:0…
A3RKG7		1.24487	0.015743	map04610(Complement and coagulation cascades)	GO:0007275(BP:multicellular organism development);GO:0048519(BP:negative regulation of biological process);GO:0043167(MF:ion binding);GO:0005788(CC:endoplasmic reticulum lumen);GO:0017187(BP:peptidyl-glutamic acid carboxylation);GO:0006888(BP:ER to Golgi vesicle-mediated transport);GO:0010033(BP:response to organic substance);GO:0010641(BP:positive regulation of platelet-derived growth factor rec…
Q8TE92		1.49666	0.023542		GO:0070776(CC:MOZ/MORF histone acetyltransferase complex);GO:0051716(BP:cellular response to stimulus);GO:0043966(BP:histone H3 acetylation);GO:0005829(CC:cytosol);GO:0002576(BP:platelet degranulation);GO:0005515(MF:protein binding);GO:0045893(BP:positive regulation of transcription, DNA-templated);GO:0005576(CC:extracellular region)
Q5QP40	CTSK	1.66839	0.030524	map04210(Apoptosis);map05323(Rheumatoid arthritis);map04620(Toll-like receptor signaling pathway);map04142(Lysosome);map04380(Osteoclast differentiation)	GO:0004197(MF:cysteine-type endopeptidase activity);GO:1903955(BP:positive regulation of protein targeting to mitochondrion);GO:0036021(CC:endolysosome lumen);GO:0001968(MF:fibronectin binding);GO:0044767(NA:NA);GO:0002224(BP:toll-like receptor signaling pathway);GO:0010033(BP:response to organic substance);GO:1903146(BP:regulation of autophagy of mitochondrion);GO:0043394(MF:proteoglycan binding…
P55268	LAMB2	1.29864	0.03934	map05146(Amoebiasis);map04510(Focal adhesion);map05145(Toxoplasmosis);map05165(Human papillomavirus infection);map05222(Small cell lung cancer);map04512(ECM-receptor interaction);map04151(PI3K-Akt signaling pathway);map05200(Pathways in cancer)	GO:0005178(MF:integrin binding);GO:0005198(MF:structural molecule activity);GO:0005576(CC:extracellular region);GO:0005604(CC:basement membrane);GO:0005605(CC:basal lamina);GO:0005608(CC:laminin-3 complex);GO:0005788(CC:endoplasmic reticulum lumen);GO:0007155(BP:cell adhesion);GO:0007411(BP:axon guidance);GO:0007528(BP:neuromuscular junction development);GO:0007601(BP:visual perception);GO:001400…
V9H0D6	C4A	1.25812	0.043141		GO:0030246(MF:carbohydrate binding);GO:0072562(CC:blood microparticle);GO:0044216(CC:other organism cell);GO:0001849(MF:complement component C1q binding);GO:0004252(MF:serine-type endopeptidase activity);GO:2000427(BP:positive regulation of apoptotic cell clearance);GO:0032490(BP:detection of molecule of bacterial origin);GO:0008228(BP:opsonization);GO:0030449(BP:regulation of complement activati…
B7ZKJ8	ITIH4	0.718874	0.000436		GO:0002576(BP:platelet degranulation);GO:0004866(MF:endopeptidase inhibitor activity);GO:0004867(MF:serine-type endopeptidase inhibitor activity);GO:0005515(MF:protein binding);GO:0005576(CC:extracellular region);GO:0005886(CC:plasma membrane);GO:0006953(BP:acute-phase response);GO:0010951(BP:negative regulation of endopeptidase activity);GO:0030212(BP:hyaluronan metabolic process);GO:0031089(CC:…
Q9UL81		0.643343	0.000891		GO:0038095(BP:Fc-epsilon receptor signaling pathway);GO:0006958(BP:complement activation, classical pathway);GO:0070062(CC:extracellular exosome);GO:0038096(BP:Fc-gamma receptor signaling pathway involved in phagocytosis);GO:0006898(BP:receptor-mediated endocytosis);GO:0004252(MF:serine-type endopeptidase activity);GO:0072562(CC:blood microparticle);GO:0005886(CC:plasma membrane)
Q53HE2		0.726934	0.001631	map01200(Carbon metabolism);map01230(Biosynthesis of amino acids);map00562(Inositol phosphate metabolism);map00051(Fructose and mannose metabolism);map00010(Glycolysis / Gluconeogenesis)	GO:0004807(MF:triose-phosphate isomerase activity);GO:0005515(MF:protein binding);GO:0005615(CC:extracellular space);GO:0005634(CC:nucleus);GO:0005829(CC:cytosol);GO:0006094(BP:gluconeogenesis);GO:0006096(BP:glycolytic process);GO:0006098(BP:pentose-phosphate shunt);GO:0007275(BP:multicellular organism development);GO:0019563(BP:glycerol catabolic process);GO:0031625(MF:ubiquitin protein ligase b…
K7ERI9	APOC1	0.763497	0.002109		GO:0010873(BP:positive regulation of cholesterol esterification);GO:0042627(CC:chylomicron);GO:0033344(BP:cholesterol efflux);GO:0034361(CC:very-low-density lipoprotein particle);GO:0034364(CC:high-density lipoprotein particle);GO:0034379(BP:very-low-density lipoprotein particle assembly);GO:0031210(MF:phosphatidylcholine binding);GO:0010900(BP:negative regulation of phosphatidylcholine catabolic…
P05155	SERPING1	0.699077	0.003441	map04610(Complement and coagulation cascades);map05133(Pertussis)	GO:0001869(BP:negative regulation of complement activation, lectin pathway);GO:0002576(BP:platelet degranulation);GO:0004867(MF:serine-type endopeptidase inhibitor activity);GO:0005515(MF:protein binding);GO:0005576(CC:extracellular region);GO:0005615(CC:extracellular space);GO:0006958(BP:complement activation, classical pathway);GO:0007568(BP:aging);GO:0007597(BP:blood coagulation, intrinsic pat…
A0A0S2Z4D8	PRKCSH	0.767545	0.003964	map04141(Protein processing in endoplasmic reticulum)	GO:0005080(MF:protein kinase C binding);GO:0006457(BP:protein folding);GO:0044699(NA:NA);GO:0044325(MF:ion channel binding);GO:0005788(CC:endoplasmic reticulum lumen);GO:0051219(MF:phosphoprotein binding);GO:0044237(BP:cellular metabolic process)
Q9BS40	LXN	0.687896	0.004308		GO:0005515(MF:protein binding);GO:0005737(CC:cytoplasm);GO:0006954(BP:inflammatory response);GO:0008191(MF:metalloendopeptidase inhibitor activity);GO:0008201(MF:heparin binding);GO:0010951(BP:negative regulation of endopeptidase activity);GO:0050965(BP:detection of temperature stimulus involved in sensory perception of pain);GO:0070062(CC:extracellular exosome)
H3BRV9	NUTF2	0.797386	0.004499		GO:0008536(MF:Ran GTPase binding);GO:0006611(BP:protein export from nucleus);GO:0005829(CC:cytosol);GO:0005643(CC:nuclear pore);GO:0000060(BP:protein import into nucleus, translocation);GO:0005215(MF:transporter activity);GO:0070062(CC:extracellular exosome)
E5RIF9	CA1	0.630932	0.005671		GO:0051716(BP:cellular response to stimulus);GO:0005829(CC:cytosol);GO:0010033(BP:response to organic substance);GO:0070062(CC:extracellular exosome);GO:0004064(MF:arylesterase activity);GO:0005515(MF:protein binding);GO:0004089(MF:carbonate dehydratase activity);GO:0050794(BP:regulation of cellular process);GO:0044763(NA:NA);GO:0015701(BP:bicarbonate transport);GO:0006950(BP:response to stress);…
P02649	APOE	0.827228	0.005938	map05010(Alzheimer's disease)	GO:0000302(BP:response to reactive oxygen species);GO:0001523(BP:retinoid metabolic process);GO:0001540(MF:amyloid-beta binding);GO:0001937(BP:negative regulation of endothelial cell proliferation);GO:0002021(BP:response to dietary excess);GO:0005198(MF:structural molecule activity);GO:0005319(MF:lipid transporter activity);GO:0005515(MF:protein binding);GO:0005543(MF:phospholipid binding);GO:000…
P14174	MIF	0.746133	0.006458	map00350(Tyrosine metabolism);map00360(Phenylalanine metabolism)	GO:0001516(BP:prostaglandin biosynthetic process);GO:0002020(MF:protease binding);GO:0002906(BP:negative regulation of mature B cell apoptotic process);GO:0004167(MF:dopachrome isomerase activity);GO:0005102(MF:receptor binding);GO:0005125(MF:cytokine activity);GO:0005126(MF:cytokine receptor binding);GO:0005515(MF:protein binding);GO:0005576(CC:extracellular region);GO:0005615(CC:extracellular s…
E9PLH9	TSTA3	0.731384	0.007201	map00051(Fructose and mannose metabolism);map00520(Amino sugar and nucleotide sugar metabolism)	GO:0019673(BP:GDP-mannose metabolic process);GO:0050577(MF:GDP-L-fucose synthase activity);GO:0044699(NA:NA);GO:0042351(BP:'de novo' GDP-L-fucose biosynthetic process);GO:0009055(MF:electron transfer activity);GO:0042356(MF:GDP-4-dehydro-D-rhamnose reductase activity);GO:0016853(MF:isomerase activity);GO:0005829(CC:cytosol);GO:0070062(CC:extracellular exosome)
P00738	HP	0.599416	0.007706		GO:0005515(MF:protein binding);GO:0005576(CC:extracellular region);GO:0005615(CC:extracellular space);GO:0006898(BP:receptor-mediated endocytosis);GO:0006952(BP:defense response);GO:0006953(BP:acute-phase response);GO:0010942(BP:positive regulation of cell death);GO:0016209(MF:antioxidant activity);GO:0030492(MF:hemoglobin binding);GO:0031838(CC:haptoglobin-hemoglobin complex);GO:0035580(CC:speci…
P31431	SDC4	0.699755	0.008231	map04512(ECM-receptor interaction);map05205(Proteoglycans in cancer);map05418(Fluid shear stress and atherosclerosis);map04514(Cell adhesion molecules (CAMs))	GO:0001523(BP:retinoid metabolic process);GO:0001657(BP:ureteric bud development);GO:0001843(BP:neural tube closure);GO:0001968(MF:fibronectin binding);GO:0005080(MF:protein kinase C binding);GO:0005515(MF:protein binding);GO:0005796(CC:Golgi lumen);GO:0005886(CC:plasma membrane);GO:0005887(CC:integral component of plasma membrane);GO:0005925(CC:focal adhesion);GO:0006024(BP:glycosaminoglycan bio…
P04040	CAT	0.818545	0.008978	map00380(Tryptophan metabolism);map00630(Glyoxylate and dicarboxylate metabolism);map04146(Peroxisome);map05014(Amyotrophic lateral sclerosis (ALS));map04068(FoxO signaling pathway);map04213(Longevity regulating pathway - multiple species);map04211(Longevity regulating pathway - mammal);map01200(Carbon metabolism)	GO:0000302(BP:response to reactive oxygen species);GO:0001649(BP:osteoblast differentiation);GO:0001657(BP:ureteric bud development);GO:0001666(BP:response to hypoxia);GO:0004046(MF:aminoacylase activity);GO:0004096(MF:catalase activity);GO:0005102(MF:receptor binding);GO:0005576(CC:extracellular region);GO:0005739(CC:mitochondrion);GO:0005758(CC:mitochondrial intermembrane space);GO:0005764(CC:l…
Q15485	FCN2	0.632263	0.008996		GO:0001867(BP:complement activation, lectin pathway);GO:0003823(MF:antigen binding);GO:0004252(MF:serine-type endopeptidase activity);GO:0005515(MF:protein binding);GO:0005576(CC:extracellular region);GO:0005581(CC:collagen trimer);GO:0006508(BP:proteolysis);GO:0006956(BP:complement activation);GO:0008228(BP:opsonization);GO:0043394(MF:proteoglycan binding);GO:0043654(BP:recognition of apoptotic …
B2RMS9	ITIH4	0.786597	0.010483		GO:0002576(BP:platelet degranulation);GO:0004866(MF:endopeptidase inhibitor activity);GO:0004867(MF:serine-type endopeptidase inhibitor activity);GO:0005515(MF:protein binding);GO:0005576(CC:extracellular region);GO:0005886(CC:plasma membrane);GO:0006953(BP:acute-phase response);GO:0010951(BP:negative regulation of endopeptidase activity);GO:0030212(BP:hyaluronan metabolic process);GO:0031089(CC:…
K7ER74	APOC4-APOC2	0.743784	0.014078		GO:0010890(BP:positive regulation of sequestering of triglyceride);GO:0042627(CC:chylomicron);GO:0001523(BP:retinoid metabolic process);GO:0033344(BP:cholesterol efflux);GO:0045723(BP:positive regulation of fatty acid biosynthetic process);GO:0034371(BP:chylomicron remodeling);GO:0034366(CC:spherical high-density lipoprotein particle);GO:0010898(BP:positive regulation of triglyceride catabolic pr…
P00558	PGK1	0.830471	0.01459	map01200(Carbon metabolism);map04066(HIF-1 signaling pathway);map00010(Glycolysis / Gluconeogenesis);map01230(Biosynthesis of amino acids)	GO:0004618(MF:phosphoglycerate kinase activity);GO:0005515(MF:protein binding);GO:0005524(MF:ATP binding);GO:0005615(CC:extracellular space);GO:0005829(CC:cytosol);GO:0006094(BP:gluconeogenesis);GO:0006096(BP:glycolytic process);GO:0016020(CC:membrane);GO:0016310(BP:phosphorylation);GO:0016525(BP:negative regulation of angiogenesis);GO:0030855(BP:epithelial cell differentiation);GO:0031639(BP:pla…
P61088	UBE2N	0.770445	0.016518	map04120(Ubiquitin mediated proteolysis)	GO:0000151(CC:ubiquitin ligase complex);GO:0000187(BP:activation of MAPK activity);GO:0000724(BP:double-strand break repair via homologous recombination);GO:0000729(BP:DNA double-strand break processing);GO:0001650(CC:fibrillar center);GO:0002223(BP:stimulatory C-type lectin receptor signaling pathway);GO:0003723(MF:RNA binding);GO:0004842(MF:ubiquitin-protein transferase activity);GO:0005515(MF:…
P00915	CA1	0.714698	0.017431	map00910(Nitrogen metabolism)	GO:0004064(MF:arylesterase activity);GO:0004089(MF:carbonate dehydratase activity);GO:0005515(MF:protein binding);GO:0005829(CC:cytosol);GO:0006730(BP:one-carbon metabolic process);GO:0008270(MF:zinc ion binding);GO:0015701(BP:bicarbonate transport);GO:0016836(MF:hydro-lyase activity);GO:0035722(BP:interleukin-12-mediated signaling pathway);GO:0070062(CC:extracellular exosome)
P05154	SERPINA5	0.806704	0.018061	map04610(Complement and coagulation cascades)	GO:0001972(MF:retinoic acid binding);GO:0002020(MF:protease binding);GO:0002080(CC:acrosomal membrane);GO:0004867(MF:serine-type endopeptidase inhibitor activity);GO:0005515(MF:protein binding);GO:0005539(MF:glycosaminoglycan binding);GO:0005576(CC:extracellular region);GO:0005615(CC:extracellular space);GO:0006869(BP:lipid transport);GO:0007283(BP:spermatogenesis);GO:0007342(BP:fusion of sperm t…
B4DUJ8		0.777909	0.0195	map00910(Nitrogen metabolism)	GO:0042221(BP:response to chemical);GO:0016836(MF:hydro-lyase activity);GO:0006820(BP:anion transport);GO:0071702(BP:organic substance transport);GO:0050794(BP:regulation of cellular process);GO:0044763(NA:NA);GO:0006950(BP:response to stress);GO:0044444(CC:cytoplasmic part)
M0R009	A1BG	0.827605	0.019527		GO:0072562(CC:blood microparticle);GO:0002682(BP:regulation of immune system process);GO:0005737(CC:cytoplasm);GO:0070062(CC:extracellular exosome);GO:0050794(BP:regulation of cellular process);GO:0044763(NA:NA);GO:0006810(BP:transport);GO:0050896(BP:response to stimulus)
P49913	CAMP	0.769598	0.020101	map04970(Salivary secretion);map04621(NOD-like receptor signaling pathway);map05152(Tuberculosis)	GO:0002227(BP:innate immune response in mucosa);GO:0005576(CC:extracellular region);GO:0005615(CC:extracellular space);GO:0019730(BP:antimicrobial humoral response);GO:0019731(BP:antibacterial humoral response);GO:0035580(CC:specific granule lumen);GO:0042581(CC:specific granule);GO:0042742(BP:defense response to bacterium);GO:0043312(BP:neutrophil degranulation);GO:0044140(BP:negative regulation…
P46531	NOTCH1	0.764085	0.022141	map05165(Human papillomavirus infection);map04919(Thyroid hormone signaling pathway);map04658(Th1 and Th2 cell differentiation);map05020(Prion diseases);map05224(Breast cancer);map05206(MicroRNAs in cancer);map04330(Notch signaling pathway);map01522(Endocrine resistance)	GO:0000122(BP:negative regulation of transcription from RNA polymerase II promoter);GO:0000139(CC:Golgi membrane);GO:0001047(MF:core promoter binding);GO:0001190(MF:transcriptional activator activity, RNA polymerase II transcription factor binding);GO:0001669(CC:acrosomal vesicle);GO:0001701(BP:in utero embryonic development);GO:0001708(BP:cell fate specification);GO:0001837(BP:epithelial to mese…
P02741	CRP	0.52949	0.022447		GO:0001849(MF:complement component C1q binding);GO:0005509(MF:calcium ion binding);GO:0005515(MF:protein binding);GO:0005576(CC:extracellular region);GO:0005615(CC:extracellular space);GO:0006953(BP:acute-phase response);GO:0006954(BP:inflammatory response);GO:0008228(BP:opsonization);GO:0010628(BP:positive regulation of gene expression);GO:0010745(BP:negative regulation of macrophage derived foa…
P32119	PRDX2	0.76091	0.022783		GO:0005515(MF:protein binding);GO:0005737(CC:cytoplasm);GO:0005829(CC:cytosol);GO:0006979(BP:response to oxidative stress);GO:0008379(MF:thioredoxin peroxidase activity);GO:0016209(MF:antioxidant activity);GO:0019430(BP:removal of superoxide radicals);GO:0034599(BP:cellular response to oxidative stress);GO:0042744(BP:hydrogen peroxide catabolic process);GO:0042981(BP:regulation of apoptotic proce…
P00568	AK1	0.704442	0.023228	map00730(Thiamine metabolism);map00230(Purine metabolism)	GO:0004017(MF:adenylate kinase activity);GO:0004550(MF:nucleoside diphosphate kinase activity);GO:0005524(MF:ATP binding);GO:0005829(CC:cytosol);GO:0006165(BP:nucleoside diphosphate phosphorylation);GO:0009142(BP:nucleoside triphosphate biosynthetic process);GO:0015949(BP:nucleobase-containing small molecule interconversion);GO:0046034(BP:ATP metabolic process);GO:0070062(CC:extracellular exosome)
A0A024R6I7	SERPINA1	0.623926	0.024403	map04610(Complement and coagulation cascades)	GO:0048208(BP:COPII vesicle coating);GO:0030134(CC:COPII-coated ER to Golgi transport vesicle);GO:0071704(BP:organic substance metabolic process);GO:0004867(MF:serine-type endopeptidase inhibitor activity);GO:0005788(CC:endoplasmic reticulum lumen);GO:0005615(CC:extracellular space);GO:0002020(MF:protease binding);GO:0033116(CC:endoplasmic reticulum-Golgi intermediate compartment membrane);GO:008…
H0YJT7	AKAP6	0.811629	0.024943		GO:0031090(CC:organelle membrane);GO:0001508(BP:action potential);GO:0016529(CC:sarcoplasmic reticulum);GO:0071704(BP:organic substance metabolic process);GO:0051018(MF:protein kinase A binding);GO:0034704(CC:calcium channel complex);GO:0050850(BP:positive regulation of calcium-mediated signaling);GO:0044325(MF:ion channel binding);GO:0044459(CC:plasma membrane part);GO:0080090(BP:regulation of p…
B4E2I4		0.617167	0.024994	map04216(Ferroptosis);map00480(Glutathione metabolism);map00270(Cysteine and methionine metabolism)	GO:0043066(BP:negative regulation of apoptotic process);GO:0009725(BP:response to hormone);GO:0043531(MF:ADP binding);GO:0005829(CC:cytosol);GO:0006534(BP:cysteine metabolic process);GO:0045454(BP:cell redox homeostasis);GO:0045892(BP:negative regulation of transcription, DNA-templated);GO:0016595(MF:glutamate binding);GO:0050662(MF:coenzyme binding);GO:0000287(MF:magnesium ion binding);GO:000940…
Q13228	SELENBP1	0.823821	0.026618		GO:0001650(CC:fibrillar center);GO:0005515(MF:protein binding);GO:0005615(CC:extracellular space);GO:0005730(CC:nucleolus);GO:0005829(CC:cytosol);GO:0008430(MF:selenium binding);GO:0015031(BP:protein transport);GO:0016020(CC:membrane);GO:0070062(CC:extracellular exosome)
R4GN98	S100A6	0.752414	0.027082		GO:0042221(BP:response to chemical);GO:0042803(MF:protein homodimerization activity);GO:0000902(BP:cell morphogenesis);GO:0008284(BP:positive regulation of cell proliferation);GO:0010647(BP:positive regulation of cell communication);GO:0043232(CC:intracellular non-membrane-bounded organelle);GO:0006952(BP:defense response);GO:0005829(CC:cytosol);GO:0023056(BP:positive regulation of signaling);GO:…
A8K4W5		0.742841	0.027804	map00380(Tryptophan metabolism);map00640(Propanoate metabolism);map00630(Glyoxylate and dicarboxylate metabolism);map00900(Terpenoid backbone biosynthesis);map00650(Butanoate metabolism);map01212(Fatty acid metabolism);map00310(Lysine degradation);map00071(Fatty acid degradation);map00620(Pyruvate metabolism);map04975(Fat digestion and absorption);map00280(Valine, leucine and isoleucine degradati…	GO:0019752(BP:carboxylic acid metabolic process);GO:0003985(MF:acetyl-CoA C-acetyltransferase activity);GO:0044255(BP:cellular lipid metabolic process);GO:0070062(CC:extracellular exosome);GO:0005739(CC:mitochondrion);GO:0005515(MF:protein binding);GO:0005730(CC:nucleolus);GO:0065007(BP:biological regulation)
P00918	CA2	0.679854	0.028084	map04964(Proximal tubule bicarbonate reclamation);map04972(Pancreatic secretion);map04976(Bile secretion);map00910(Nitrogen metabolism);map04971(Gastric acid secretion);map04966(Collecting duct acid secretion)	GO:0001822(BP:kidney development);GO:0002009(BP:morphogenesis of an epithelium);GO:0004064(MF:arylesterase activity);GO:0004089(MF:carbonate dehydratase activity);GO:0005515(MF:protein binding);GO:0005737(CC:cytoplasm);GO:0005829(CC:cytosol);GO:0005886(CC:plasma membrane);GO:0005902(CC:microvillus);GO:0006730(BP:one-carbon metabolic process);GO:0008270(MF:zinc ion binding);GO:0009268(BP:response …
P02656	APOC3	0.662494	0.028621	map03320(PPAR signaling pathway)	GO:0001523(BP:retinoid metabolic process);GO:0005543(MF:phospholipid binding);GO:0005576(CC:extracellular region);GO:0005615(CC:extracellular space);GO:0005769(CC:early endosome);GO:0006641(BP:triglyceride metabolic process);GO:0007186(BP:G-protein coupled receptor signaling pathway);GO:0010897(BP:negative regulation of triglyceride catabolic process);GO:0010903(BP:negative regulation of very-low…
P26447	S100A4	0.705499	0.028974		GO:0001837(BP:epithelial to mesenchymal transition);GO:0003723(MF:RNA binding);GO:0003779(MF:actin binding);GO:0005509(MF:calcium ion binding);GO:0005515(MF:protein binding);GO:0005576(CC:extracellular region);GO:0005615(CC:extracellular space);GO:0005634(CC:nucleus);GO:0042802(MF:identical protein binding);GO:0043005(CC:neuron projection);GO:0043123(BP:positive regulation of I-kappaB kinase/NF-k…
A8K690		0.801942	0.029702	map05020(Prion diseases)	GO:0003824(MF:catalytic activity);GO:0006950(BP:response to stress);GO:0048522(BP:positive regulation of cellular process);GO:0006464(BP:cellular protein modification process);GO:0010033(BP:response to organic substance);GO:0044822(NA:NA);GO:0044446(CC:intracellular organelle part);GO:0005794(CC:Golgi apparatus);GO:0009893(BP:positive regulation of metabolic process);GO:0070887(BP:cellular respon…
Q9BYE9	CDHR2	0.766819	0.030602		GO:0005509(MF:calcium ion binding);GO:0005515(MF:protein binding);GO:0005903(CC:brush border);GO:0007156(BP:homophilic cell adhesion via plasma membrane adhesion molecules);GO:0016324(CC:apical plasma membrane);GO:0030054(CC:cell junction);GO:0030855(BP:epithelial cell differentiation);GO:0031526(CC:brush border membrane);GO:0031528(CC:microvillus membrane);GO:0032532(BP:regulation of microvillus…
B1ALA9	PRPS1	0.816063	0.031825	map01200(Carbon metabolism);map00030(Pentose phosphate pathway);map00230(Purine metabolism);map01230(Biosynthesis of amino acids)	GO:0004749(MF:ribose phosphate diphosphokinase activity);GO:0006164(BP:purine nucleotide biosynthetic process);GO:0007399(BP:nervous system development);GO:0070062(CC:extracellular exosome);GO:0034418(BP:urate biosynthetic process);GO:0042803(MF:protein homodimerization activity);GO:0005524(MF:ATP binding);GO:0046101(BP:hypoxanthine biosynthetic process);GO:0019693(BP:ribose phosphate metabolic p…
P04196	HRG	0.821944	0.034501		GO:0001525(BP:angiogenesis);GO:0002576(BP:platelet degranulation);GO:0002839(BP:positive regulation of immune response to tumor cell);GO:0004867(MF:serine-type endopeptidase inhibitor activity);GO:0004869(MF:cysteine-type endopeptidase inhibitor activity);GO:0005102(MF:receptor binding);GO:0005515(MF:protein binding);GO:0005576(CC:extracellular region);GO:0005886(CC:plasma membrane);GO:0006935(BP…
D6RD58	LECT2	0.514652	0.038449		GO:0005615(CC:extracellular space);GO:0005737(CC:cytoplasm);GO:0042802(MF:identical protein binding);GO:0006935(BP:chemotaxis);GO:0001501(BP:skeletal system development)
P30046	DDT	0.712627	0.038561		GO:0004167(MF:dopachrome isomerase activity);GO:0005126(MF:cytokine receptor binding);GO:0005615(CC:extracellular space);GO:0005737(CC:cytoplasm);GO:0010760(BP:negative regulation of macrophage chemotaxis);GO:0032760(BP:positive regulation of tumor necrosis factor production);GO:0033981(MF:D-dopachrome decarboxylase activity);GO:0042438(BP:melanin biosynthetic process);GO:0050178(MF:phenylpyruvat…
C9J8S2	RARRES2	0.769005	0.040436		GO:0001934(BP:positive regulation of protein phosphorylation);GO:0001523(BP:retinoid metabolic process);GO:0005102(MF:receptor binding);GO:0048566(BP:embryonic digestive tract development);GO:0010759(BP:positive regulation of macrophage chemotaxis);GO:0031089(CC:platelet dense granule lumen);GO:0045444(BP:fat cell differentiation);GO:0002576(BP:platelet degranulation);GO:2001275(BP:positive regul…
Q96IF9	VCP	0.819671	0.040836	map05134(Legionellosis);map04141(Protein processing in endoplasmic reticulum)	GO:0000502(CC:proteasome complex);GO:0003723(MF:RNA binding);GO:0005515(MF:protein binding);GO:0005524(MF:ATP binding);GO:0005576(CC:extracellular region);GO:0005634(CC:nucleus);GO:0005654(CC:nucleoplasm);GO:0005737(CC:cytoplasm);GO:0005783(CC:endoplasmic reticulum);GO:0005789(CC:endoplasmic reticulum membrane);GO:0005811(CC:lipid droplet);GO:0005829(CC:cytosol);GO:0006281(BP:DNA repair);GO:00063…
P30043	BLVRB	0.777402	0.044462	map00860(Porphyrin and chlorophyll metabolism);map00740(Riboflavin metabolism)	GO:0004074(MF:biliverdin reductase activity);GO:0005654(CC:nucleoplasm);GO:0005829(CC:cytosol);GO:0005886(CC:plasma membrane);GO:0042167(BP:heme catabolic process);GO:0042602(MF:riboflavin reductase (NADPH) activity);GO:0043195(CC:terminal bouton);GO:0055114(BP:oxidation-reduction process);GO:0070062(CC:extracellular exosome)
