# Supplementary material for: Novel insights into plasma biomarker candidates in patients with chronic mountain sickness based on proteomics
Source: Biosci Rep. 2021 Jan 19;41(1):BSR20202219. doi: 10.1042/BSR20202219 (PMC7816071; doi:10.1042/BSR20202219)
Supplement: Supplementary Tables S1-S7 [file BSR-2020-2219_supp1.zip › BSR-2020-2219_suppST3.xlsx]

## Sheet: Annotation
Table S3 DEPs of nCMS-TPu/nCMS-HPu
Protein IDs	Gene Name	nCMS-TPu/nCMS-HPu	P value	Pathways	GO annotations
A0A024R408	ARPC2	1.28649	0.001256	map04810(Regulation of actin cytoskeleton);map05132(Salmonella infection);map04666(Fc gamma R-mediated phagocytosis);map05130(Pathogenic Escherichia coli infection);map05131(Shigellosis);map04144(Endocytosis);map05100(Bacterial invasion of epithelial cells)	GO:0005200(MF:structural constituent of cytoskeleton);GO:0005515(MF:protein binding);GO:0005768(CC:endosome);GO:0005829(CC:cytosol);GO:0005885(CC:Arp2/3 protein complex);GO:0005925(CC:focal adhesion);GO:0006928(BP:movement of cell or subcellular component);GO:0010592(BP:positive regulation of lamellipodium assembly);GO:0015629(CC:actin cytoskeleton);GO:0030041(BP:actin filament polymerization);GO…
B7Z7M2		1.93063	0.001975		GO:0044464(CC:cell part);GO:0072562(CC:blood microparticle);GO:0045861(BP:negative regulation of proteolysis);GO:0044707(NA:NA);GO:0032101(BP:regulation of response to external stimulus);GO:0048585(BP:negative regulation of response to stimulus);GO:0070062(CC:extracellular exosome);GO:0080134(BP:regulation of response to stress);GO:0019955(MF:cytokine binding);GO:0044763(NA:NA);GO:0002376(BP:immu…
B7Z1F8		1.23733	0.003443		GO:2000427(BP:positive regulation of apoptotic cell clearance);GO:0030449(BP:regulation of complement activation);GO:0032490(BP:detection of molecule of bacterial origin);GO:0050790(BP:regulation of catalytic activity);GO:0005886(CC:plasma membrane);GO:0070062(CC:extracellular exosome);GO:0048523(BP:negative regulation of cellular process);GO:0032268(BP:regulation of cellular protein metabolic pr…
H0Y8I7	TOPBP1	2.26923	0.006038	map03440(Homologous recombination)	GO:0031325(BP:positive regulation of cellular metabolic process);GO:0008022(MF:protein C-terminus binding);GO:0016605(CC:PML body);GO:0006974(BP:cellular response to DNA damage stimulus);GO:0015629(CC:actin cytoskeleton);GO:0016043(BP:cellular component organization);GO:1901796(BP:regulation of signal transduction by p53 class mediator);GO:0080090(BP:regulation of primary metabolic process);GO:00…
P00492	HPRT1	1.21051	0.006288	map00983(Drug metabolism - other enzymes);map00230(Purine metabolism)	GO:0000166(MF:nucleotide binding);GO:0000287(MF:magnesium ion binding);GO:0001975(BP:response to amphetamine);GO:0004422(MF:hypoxanthine phosphoribosyltransferase activity);GO:0005515(MF:protein binding);GO:0005737(CC:cytoplasm);GO:0005829(CC:cytosol);GO:0006164(BP:purine nucleotide biosynthetic process);GO:0006166(BP:purine ribonucleoside salvage);GO:0006168(BP:adenine salvage);GO:0006178(BP:gua…
B4DPC6		1.41831	0.008253		GO:0042221(BP:response to chemical);GO:0007160(BP:cell-matrix adhesion);GO:0048519(BP:negative regulation of biological process);GO:0043167(MF:ion binding);GO:0005178(MF:integrin binding);GO:0005539(MF:glycosaminoglycan binding);GO:0044237(BP:cellular metabolic process);GO:0007409(BP:axonogenesis);GO:0006807(BP:nitrogen compound metabolic process);GO:0048513(BP:animal organ development);GO:004851…
B3KV07		1.23817	0.014165		GO:0007275(BP:multicellular organism development);GO:0051179(BP:localization);GO:0043227(CC:membrane-bounded organelle);GO:0005737(CC:cytoplasm);GO:0005515(MF:protein binding);GO:0050794(BP:regulation of cellular process);GO:0044763(NA:NA);GO:0007155(BP:cell adhesion);GO:0050896(BP:response to stimulus);GO:0016020(CC:membrane);GO:0005576(CC:extracellular region)
Q6ZN84	CCDC81	1.47186	0.014297		GO:0003677(MF:DNA binding);GO:0005737(CC:cytoplasm);GO:0005813(CC:centrosome)
Q04760	GLO1	1.32423	0.015582	map00620(Pyruvate metabolism)	GO:0004462(MF:lactoylglutathione lyase activity);GO:0005634(CC:nucleus);GO:0005737(CC:cytoplasm);GO:0005829(CC:cytosol);GO:0005886(CC:plasma membrane);GO:0005975(BP:carbohydrate metabolic process);GO:0006090(BP:pyruvate metabolic process);GO:0006357(BP:regulation of transcription from RNA polymerase II promoter);GO:0006749(BP:glutathione metabolic process);GO:0008270(MF:zinc ion binding);GO:00094…
Q2VEU1	MPST	1.48024	0.019516	map00920(Sulfur metabolism);map04122(Sulfur relay system);map00270(Cysteine and methionine metabolism)	GO:0009636(BP:response to toxic substance);GO:0009440(BP:cyanate catabolic process);GO:0048856(BP:anatomical structure development);GO:0004792(MF:thiosulfate sulfurtransferase activity);GO:0006790(BP:sulfur compound metabolic process);GO:0070062(CC:extracellular exosome);GO:0044767(NA:NA);GO:0044444(CC:cytoplasmic part)
Q59EZ1		1.31096	0.021955		GO:0001750(CC:photoreceptor outer segment);GO:0004725(MF:protein tyrosine phosphatase activity);GO:0005001(MF:transmembrane receptor protein tyrosine phosphatase activity);GO:0005515(MF:protein binding);GO:0005886(CC:plasma membrane);GO:0005887(CC:integral component of plasma membrane);GO:0005911(CC:cell-cell junction);GO:0005912(CC:adherens junction);GO:0006470(BP:protein dephosphorylation);GO:0…
B2R950		1.43121	0.02658		GO:0044464(CC:cell part);GO:0009966(BP:regulation of signal transduction);GO:0072562(CC:blood microparticle);GO:0005102(MF:receptor binding);GO:0045861(BP:negative regulation of proteolysis);GO:0044707(NA:NA);GO:0030449(BP:regulation of complement activation);GO:0045087(BP:innate immune response);GO:0048585(BP:negative regulation of response to stimulus);GO:0070062(CC:extracellular exosome);GO:00…
P07996	THBS1	1.77477	0.027492	map05219(Bladder cancer);map04015(Rap1 signaling pathway);map04115(p53 signaling pathway);map04151(PI3K-Akt signaling pathway);map04350(TGF-beta signaling pathway);map04510(Focal adhesion);map05144(Malaria);map04145(Phagosome);map04512(ECM-receptor interaction);map05205(Proteoglycans in cancer);map05165(Human papillomavirus infection);map05206(MicroRNAs in cancer)	GO:0000187(BP:activation of MAPK activity);GO:0001666(BP:response to hypoxia);GO:0001786(MF:phosphatidylserine binding);GO:0001937(BP:negative regulation of endothelial cell proliferation);GO:0001953(BP:negative regulation of cell-matrix adhesion);GO:0001968(MF:fibronectin binding);GO:0002040(BP:sprouting angiogenesis);GO:0002544(BP:chronic inflammatory response);GO:0002576(BP:platelet degranulat…
O75023	LILRB5	1.2664	0.028993	map04380(Osteoclast differentiation);map04662(B cell receptor signaling pathway)	GO:0002250(BP:adaptive immune response);GO:0004888(MF:transmembrane signaling receptor activity);GO:0006952(BP:defense response);GO:0007166(BP:cell surface receptor signaling pathway);GO:0016021(CC:integral component of membrane)
U3KQT1	ESD	1.24028	0.029863	map01200(Carbon metabolism)	GO:0005788(CC:endoplasmic reticulum lumen);GO:0018738(MF:S-formylglutathione hydrolase activity);GO:0005515(MF:protein binding);GO:1901687(BP:glutathione derivative biosynthetic process);GO:0070062(CC:extracellular exosome);GO:0052689(MF:carboxylic ester hydrolase activity)
I3L397	EIF5A	1.26009	0.031107		GO:0006406(BP:mRNA export from nucleus);GO:0044822(NA:NA);GO:0047485(MF:protein N-terminus binding);GO:0006414(BP:translational elongation);GO:0006611(BP:protein export from nucleus);GO:0006915(BP:apoptotic process);GO:0045727(BP:positive regulation of translation);GO:0005829(CC:cytosol);GO:0005643(CC:nuclear pore);GO:0008284(BP:positive regulation of cell proliferation);GO:0008612(BP:peptidyl-ly…
Q9BYE9	CDHR2	1.22945	0.037555		GO:0005509(MF:calcium ion binding);GO:0005515(MF:protein binding);GO:0005903(CC:brush border);GO:0007156(BP:homophilic cell adhesion via plasma membrane adhesion molecules);GO:0016324(CC:apical plasma membrane);GO:0030054(CC:cell junction);GO:0030855(BP:epithelial cell differentiation);GO:0031526(CC:brush border membrane);GO:0031528(CC:microvillus membrane);GO:0032532(BP:regulation of microvillus…
Q6UXI9	NPNT	1.42525	0.03874		GO:0001657(BP:ureteric bud development);GO:0001658(BP:branching involved in ureteric bud morphogenesis);GO:0005178(MF:integrin binding);GO:0005509(MF:calcium ion binding);GO:0005576(CC:extracellular region);GO:0005578(CC:proteinaceous extracellular matrix);GO:0005604(CC:basement membrane);GO:0007160(BP:cell-matrix adhesion);GO:0010694(BP:positive regulation of alkaline phosphatase activity);GO:00…
A0A024RDB8	HPSE	1.89127	0.0393	map05205(Proteoglycans in cancer);map00531(Glycosaminoglycan degradation)	GO:0005654(CC:nucleoplasm);GO:0033690(BP:positive regulation of osteoblast proliferation);GO:0016020(CC:membrane);GO:0007160(BP:cell-matrix adhesion);GO:0004566(MF:beta-glucuronidase activity);GO:0030305(MF:heparanase activity);GO:0006027(BP:glycosaminoglycan catabolic process);GO:0045545(MF:syndecan binding);GO:0030200(BP:heparan sulfate proteoglycan catabolic process);GO:0046983(MF:protein dime…
Q68Y91	PBGD	1.30756	0.0423	map00860(Porphyrin and chlorophyll metabolism)	GO:0070887(BP:cellular response to chemical stimulus);GO:0010033(BP:response to organic substance);GO:0006783(BP:heme biosynthetic process);GO:0005829(CC:cytosol);GO:0010038(BP:response to metal ion);GO:0004418(MF:hydroxymethylbilane synthase activity);GO:0009719(BP:response to endogenous stimulus);GO:1901700(BP:response to oxygen-containing compound)
F8VR50	ARPC3	1.35309	0.04985	map04810(Regulation of actin cytoskeleton);map05132(Salmonella infection);map04666(Fc gamma R-mediated phagocytosis);map05130(Pathogenic Escherichia coli infection);map04144(Endocytosis);map05131(Shigellosis);map05100(Bacterial invasion of epithelial cells)	GO:0005885(CC:Arp2/3 protein complex);GO:0005829(CC:cytosol);GO:0006928(BP:movement of cell or subcellular component);GO:0051015(MF:actin filament binding);GO:0070062(CC:extracellular exosome);GO:0034314(BP:Arp2/3 complex-mediated actin nucleation);GO:0005925(CC:focal adhesion);GO:0038096(BP:Fc-gamma receptor signaling pathway involved in phagocytosis);GO:0048013(BP:ephrin receptor signaling path…
E5RIF9	CA1	0.7334	0.001824		GO:0051716(BP:cellular response to stimulus);GO:0005829(CC:cytosol);GO:0010033(BP:response to organic substance);GO:0070062(CC:extracellular exosome);GO:0004064(MF:arylesterase activity);GO:0005515(MF:protein binding);GO:0004089(MF:carbonate dehydratase activity);GO:0050794(BP:regulation of cellular process);GO:0044763(NA:NA);GO:0015701(BP:bicarbonate transport);GO:0006950(BP:response to stress);…
B7Z556		0.828386	0.003551		GO:0072562(CC:blood microparticle);GO:0031093(CC:platelet alpha granule lumen);GO:0050766(BP:positive regulation of phagocytosis);GO:0006953(BP:acute-phase response);GO:0070168(BP:negative regulation of biomineral tissue development);GO:0030500(BP:regulation of bone mineralization);GO:0002576(BP:platelet degranulation);GO:0070062(CC:extracellular exosome);GO:0004866(MF:endopeptidase inhibitor act…
M0R009	A1BG	0.814287	0.004451		GO:0072562(CC:blood microparticle);GO:0002682(BP:regulation of immune system process);GO:0005737(CC:cytoplasm);GO:0070062(CC:extracellular exosome);GO:0050794(BP:regulation of cellular process);GO:0044763(NA:NA);GO:0006810(BP:transport);GO:0050896(BP:response to stimulus)
B2R6W1		0.801078	0.004927	map04610(Complement and coagulation cascades);map05322(Systemic lupus erythematosus);map05020(Prion diseases)	GO:0048522(BP:positive regulation of cellular process);GO:0030449(BP:regulation of complement activation);GO:0005579(CC:membrane attack complex);GO:0070062(CC:extracellular exosome);GO:0048731(BP:system development);GO:0044763(NA:NA);GO:0005515(MF:protein binding)
A0A0S2Z4D8	PRKCSH	0.809871	0.005105	map04141(Protein processing in endoplasmic reticulum)	GO:0005080(MF:protein kinase C binding);GO:0006457(BP:protein folding);GO:0044699(NA:NA);GO:0044325(MF:ion channel binding);GO:0005788(CC:endoplasmic reticulum lumen);GO:0051219(MF:phosphoprotein binding);GO:0044237(BP:cellular metabolic process)
Q53HT9		0.546539	0.005803	map05150(Staphylococcus aureus infection);map04145(Phagosome);map05133(Pertussis);map04610(Complement and coagulation cascades);map05322(Systemic lupus erythematosus)	GO:0048519(BP:negative regulation of biological process);GO:0006958(BP:complement activation, classical pathway);GO:0072562(CC:blood microparticle);GO:0006952(BP:defense response);GO:0007596(BP:blood coagulation);GO:0019222(BP:regulation of metabolic process);GO:0044237(BP:cellular metabolic process);GO:0032101(BP:regulation of response to external stimulus);GO:0070062(CC:extracellular exosome);G…
P80723	BASP1	0.800268	0.00859		GO:0003714(MF:transcription corepressor activity);GO:0005515(MF:protein binding);GO:0005634(CC:nucleus);GO:0005737(CC:cytoplasm);GO:0005856(CC:cytoskeleton);GO:0005886(CC:plasma membrane);GO:0007356(BP:thorax and anterior abdomen determination);GO:0008180(CC:COP9 signalosome);GO:0008406(BP:gonad development);GO:0016607(CC:nuclear speck);GO:0019904(MF:protein domain specific binding);GO:0021762(BP…
P00488	F13A1	0.663567	0.017652	map04610(Complement and coagulation cascades)	GO:0002576(BP:platelet degranulation);GO:0003810(MF:protein-glutamine gamma-glutamyltransferase activity);GO:0005576(CC:extracellular region);GO:0007596(BP:blood coagulation);GO:0018149(BP:peptide cross-linking);GO:0031093(CC:platelet alpha granule lumen);GO:0046872(MF:metal ion binding);GO:0072378(BP:blood coagulation, fibrin clot formation);GO:0072562(CC:blood microparticle)
A0A087WUL2	PSMB3	0.498251	0.021611	map03050(Proteasome)	GO:0051436(BP:negative regulation of ubiquitin-protein ligase activity involved in mitotic cell cycle);GO:0002479(BP:antigen processing and presentation of exogenous peptide antigen via MHC class I, TAP-dependent);GO:0090263(BP:positive regulation of canonical Wnt signaling pathway);GO:0000502(CC:proteasome complex);GO:0005829(CC:cytosol);GO:0002223(BP:stimulatory C-type lectin receptor signaling…
K7ER74	APOC4-APOC2	0.706112	0.023227		GO:0010890(BP:positive regulation of sequestering of triglyceride);GO:0042627(CC:chylomicron);GO:0001523(BP:retinoid metabolic process);GO:0033344(BP:cholesterol efflux);GO:0045723(BP:positive regulation of fatty acid biosynthetic process);GO:0034371(BP:chylomicron remodeling);GO:0034366(CC:spherical high-density lipoprotein particle);GO:0010898(BP:positive regulation of triglyceride catabolic pr…
A6XND8		0.754105	0.023476	map04140(Autophagy - animal)	GO:0005515(MF:protein binding);GO:0005576(CC:extracellular region)
P02656	APOC3	0.682387	0.02502	map03320(PPAR signaling pathway)	GO:0001523(BP:retinoid metabolic process);GO:0005543(MF:phospholipid binding);GO:0005576(CC:extracellular region);GO:0005615(CC:extracellular space);GO:0005769(CC:early endosome);GO:0006641(BP:triglyceride metabolic process);GO:0007186(BP:G-protein coupled receptor signaling pathway);GO:0010897(BP:negative regulation of triglyceride catabolic process);GO:0010903(BP:negative regulation of very-low…
P02768	ALB	0.745844	0.02566	map04918(Thyroid hormone synthesis)	GO:0001895(BP:retina homeostasis);GO:0002576(BP:platelet degranulation);GO:0003677(MF:DNA binding);GO:0005504(MF:fatty acid binding);GO:0005507(MF:copper ion binding);GO:0005515(MF:protein binding);GO:0005576(CC:extracellular region);GO:0005615(CC:extracellular space);GO:0005634(CC:nucleus);GO:0005783(CC:endoplasmic reticulum);GO:0005788(CC:endoplasmic reticulum lumen);GO:0005794(CC:Golgi apparat…
P49908	SELENOP	0.833028	0.031115		GO:0001887(BP:selenium compound metabolic process);GO:0002576(BP:platelet degranulation);GO:0005576(CC:extracellular region);GO:0006979(BP:response to oxidative stress);GO:0007420(BP:brain development);GO:0007626(BP:locomotory behavior);GO:0008430(MF:selenium binding);GO:0009791(BP:post-embryonic development);GO:0019953(BP:sexual reproduction);GO:0031089(CC:platelet dense granule lumen);GO:004000…
P04003	C4BPA	0.697801	0.032588	map05133(Pertussis);map04610(Complement and coagulation cascades)	GO:0003723(MF:RNA binding);GO:0005515(MF:protein binding);GO:0005576(CC:extracellular region);GO:0005615(CC:extracellular space);GO:0005886(CC:plasma membrane);GO:0006958(BP:complement activation, classical pathway);GO:0030449(BP:regulation of complement activation);GO:0044216(CC:other organism cell);GO:0045087(BP:innate immune response);GO:0045732(BP:positive regulation of protein catabolic proc…
H0Y4P7	COL12A1	0.706772	0.038489	map04974(Protein digestion and absorption)	GO:0035987(BP:endodermal cell differentiation);GO:0048522(BP:positive regulation of cellular process);GO:0001501(BP:skeletal system development);GO:0007154(BP:cell communication);GO:0044237(BP:cellular metabolic process);GO:0010033(BP:response to organic substance);GO:0071822(BP:protein complex subunit organization);GO:0070062(CC:extracellular exosome);GO:0007399(BP:nervous system development);GO…
Q6U2L6	C4B	0.738262	0.040726		GO:0030246(MF:carbohydrate binding);GO:0072562(CC:blood microparticle);GO:0044216(CC:other organism cell);GO:0001849(MF:complement component C1q binding);GO:0004252(MF:serine-type endopeptidase activity);GO:2000427(BP:positive regulation of apoptotic cell clearance);GO:0032490(BP:detection of molecule of bacterial origin);GO:0008228(BP:opsonization);GO:0030449(BP:regulation of complement activati…
P00748	F12	0.638815	0.044807	map04610(Complement and coagulation cascades)	GO:0002353(BP:plasma kallikrein-kinin cascade);GO:0002542(BP:Factor XII activation);GO:0004252(MF:serine-type endopeptidase activity);GO:0005509(MF:calcium ion binding);GO:0005515(MF:protein binding);GO:0005576(CC:extracellular region);GO:0005615(CC:extracellular space);GO:0005886(CC:plasma membrane);GO:0007597(BP:blood coagulation, intrinsic pathway);GO:0010756(BP:positive regulation of plasmino…
A0A1B0GTV0	MECP2	0.827297	0.045115
