# Supplementary material for: Novel insights into plasma biomarker candidates in patients with chronic mountain sickness based on proteomics
Source: Biosci Rep. 2021 Jan 19;41(1):BSR20202219. doi: 10.1042/BSR20202219 (PMC7816071; doi:10.1042/BSR20202219)
Supplement: Supplementary Tables S1-S7 [file BSR-2020-2219_supp1.zip › BSR-2020-2219_suppST4.xlsx]

## Sheet: Sheet1
Table S4 CMS-HPu/nCMS-HPu of GO BP
ID	Description	GeneRatio	BgRatio	pvalue	p.adjust	qvalue	geneID	Count	EnrichFactor
GO:0098869	cellular oxidant detoxification	11/74	184/29247	1.33948e-12	2.15468e-09	1.59206e-09	HBB/HBD/CAT/PRDX1/PRDX2/S100A9/HBG1/SOD1/PARK7/PRDX6/ALB	11	23.6279
GO:1990748	cellular detoxification	11/74	193/29247	2.25739e-12	2.15468e-09	1.59206e-09	HBB/HBD/CAT/PRDX1/PRDX2/S100A9/HBG1/SOD1/PARK7/PRDX6/ALB	11	22.526
GO:0042743	hydrogen peroxide metabolic process	9/74	107/29247	7.5558e-12	3.66477e-09	2.70783e-09	HBB/HBD/CAT/PRDX1/PRDX2/HBG1/SOD1/PARK7/PRDX6	9	33.2436
GO:0098754	detoxification	11/74	216/29247	7.67893e-12	3.66477e-09	2.70783e-09	HBB/HBD/CAT/PRDX1/PRDX2/S100A9/HBG1/SOD1/PARK7/PRDX6/ALB	11	20.1274
GO:0002576	platelet degranulation	11/74	237/29247	2.09196e-11	7.98712e-09	5.90154e-09	SOD1/THBS1/MMRN1/FLNA/SELENOP/F13A1/ALB/AHSG/ORM2/FGG/APOA1	11	18.344
GO:0042744	hydrogen peroxide catabolic process	7/74	51/29247	5.25544e-11	1.67211e-08	1.23549e-08	HBB/HBD/CAT/PRDX1/PRDX2/HBG1/PRDX6	7	54.2472
GO:0051187	cofactor catabolic process	8/74	106/29247	2.8141e-10	7.67445e-08	5.67051e-08	HBB/HBD/CAT/PRDX1/PRDX2/HBG1/BLVRB/PRDX6	8	29.8287
GO:0097237	cellular response to toxic substance	12/74	448/29247	1.3412e-09	3.20044e-07	2.36475e-07	HBB/HBD/CAT/PRDX1/PRDX2/S100A9/HBG1/TXN/SOD1/PARK7/PRDX6/ALB	12	10.5865
GO:0016999	antibiotic metabolic process	10/74	292/29247	3.45095e-09	7.31986e-07	5.40851e-07	HBB/HBD/CAT/PRDX1/PRDX2/HBG1/SOD1/PARK7/PRDX6/ALDH1A1	10	13.5353
GO:0017001	antibiotic catabolic process	7/74	94/29247	4.2623e-09	8.13674e-07	6.01209e-07	HBB/HBD/CAT/PRDX1/PRDX2/HBG1/PRDX6	7	29.432
GO:0006081	cellular aldehyde metabolic process	7/74	138/29247	6.17661e-08	1.07192e-05	7.92025e-06	PGD/TALDO1/TPI1/GLO1/PARK7/ALDH1A1/DKK3	7	20.0479
GO:0010951	negative regulation of endopeptidase activity	10/74	448/29247	1.92754e-07	3.06639e-05	2.2657e-05	PEBP1/LXN/PARK7/THBS1/MMP9/FETUB/COL6A3/SERPIND1/AHSG/SERPINF1	10	8.82209
GO:0010466	negative regulation of peptidase activity	10/74	464/29247	2.66074e-07	3.9072e-05	2.88696e-05	PEBP1/LXN/PARK7/THBS1/MMP9/FETUB/COL6A3/SERPIND1/AHSG/SERPINF1	10	8.51788
GO:0072593	reactive oxygen species metabolic process	10/74	490/29247	4.37942e-07	5.97165e-05	4.41235e-05	HBB/HBD/CAT/PRDX1/PRDX2/HBG1/SOD1/PARK7/PRDX6/THBS1	10	8.06591
GO:0015669	gas transport	4/74	33/29247	1.46124e-06	0.000185967	0.000137408	HBB/HBD/HBG1/CA2	4	47.9066
GO:0042737	drug catabolic process	7/74	231/29247	2.00981e-06	0.000239795	0.000177181	HBB/HBD/CAT/PRDX1/PRDX2/HBG1/PRDX6	7	11.9767
GO:0019682	glyceraldehyde-3-phosphate metabolic process	4/74	40/29247	3.22008e-06	0.000361596	0.000267177	PGD/TALDO1/TPI1/ALDH1A1	4	39.523
GO:0031639	plasminogen activation	4/74	45/29247	5.19978e-06	0.000551466	0.000407468	PGK1/THBS1/FGG/F12	4	35.1315
GO:0019430	removal of superoxide radicals	4/74	49/29247	7.33792e-06	0.000711607	0.000525793	PRDX1/PRDX2/SOD1/PARK7	4	32.2637
GO:0002526	acute inflammatory response	7/74	282/29247	7.45528e-06	0.000711607	0.000525793	S100A8/PARK7/C4BPA/C4BPB/AHSG/ORM2/F12	7	9.81067
GO:0071450	cellular response to oxygen radical	4/74	52/29247	9.32241e-06	0.000808931	0.000597705	PRDX1/PRDX2/SOD1/PARK7	4	30.4023
GO:0071451	cellular response to superoxide	4/74	52/29247	9.32241e-06	0.000808931	0.000597705	PRDX1/PRDX2/SOD1/PARK7	4	30.4023
GO:0045454	cell redox homeostasis	5/74	112/29247	9.82333e-06	0.000815336	0.000602438	PRDX1/PRDX2/TXN/PRDX6/GLRX	5	17.6442
GO:0033240	positive regulation of cellular amine metabolic process	3/74	18/29247	1.23456e-05	0.000981991	0.000725576	HPRT1/PEBP1/PARK7	3	65.8716
GO:0000303	response to superoxide	4/74	60/29247	1.65369e-05	0.00126275	0.000933027	PRDX1/PRDX2/SOD1/PARK7	4	26.3486
GO:0000305	response to oxygen radical	4/74	62/29247	1.88457e-05	0.00138371	0.0010224	PRDX1/PRDX2/SOD1/PARK7	4	25.4987
GO:0010811	positive regulation of cell-substrate adhesion	6/74	226/29247	2.38079e-05	0.00168331	0.00124377	NPNT/MMRN1/ARPC2/FLNA/FGG/APOA1	6	10.4928
GO:0000302	response to reactive oxygen species	8/74	470/29247	2.49654e-05	0.0017021	0.00125765	HBB/CAT/PRDX1/PRDX2/TXN/SOD1/PARK7/MMP9	8	6.72731
GO:0015671	oxygen transport	3/74	26/29247	3.87681e-05	0.00254879	0.00188326	HBB/HBD/HBG1	3	45.6034
GO:1900026	positive regulation of substrate adhesion-dependent cell spreading	4/74	75/29247	4.00544e-05	0.00254879	0.00188326	ARPC2/FLNA/FGG/APOA1	4	21.0789
GO:0045471	response to ethanol	6/74	254/29247	4.57212e-05	0.00281554	0.00208035	S100A8/ALAD/CAT/PEBP1/SOD1/RBP4	6	9.33614
GO:0072376	protein activation cascade	5/74	156/29247	4.84747e-05	0.00289182	0.00213671	C4BPA/C4BPB/F13A1/FGG/F12	5	12.6676
GO:0010810	regulation of cell-substrate adhesion	7/74	398/29247	6.73724e-05	0.00389739	0.00287972	NPNT/THBS1/MMRN1/ARPC2/FLNA/FGG/APOA1	7	6.95128
GO:0046364	monosaccharide biosynthetic process	5/74	177/29247	8.81568e-05	0.00494975	0.00365728	PGD/TALDO1/TPI1/PGK1/RBP4	5	11.1647
GO:0031638	zymogen activation	4/74	100/29247	0.000123201	0.00671975	0.0049651	PGK1/THBS1/FGG/F12	4	15.8092
GO:0097305	response to alcohol	7/74	452/29247	0.000148273	0.00786258	0.00580952	S100A8/ALAD/CAT/PEBP1/SOD1/CDH1/RBP4	7	6.12081
GO:1900024	regulation of substrate adhesion-dependent cell spreading	4/74	108/29247	0.000165829	0.00855588	0.00632179	ARPC2/FLNA/FGG/APOA1	4	14.6381
GO:0072378	blood coagulation, fibrin clot formation	3/74	44/29247	0.000191124	0.00960149	0.00709437	F13A1/FGG/F12	3	26.9475
