# Supplementary material for: Novel insights into plasma biomarker candidates in patients with chronic mountain sickness based on proteomics
Source: Biosci Rep. 2021 Jan 19;41(1):BSR20202219. doi: 10.1042/BSR20202219 (PMC7816071; doi:10.1042/BSR20202219)
Supplement: Supplementary Tables S1-S7 [file BSR-2020-2219_supp1.zip › BSR-2020-2219_suppST5.xlsx]

## Sheet: Sheet1
Table S5 CMS-HPu/nCMS-HPu of GO CC
ID	Description	GeneRatio	BgRatio	pvalue	p.adjust	qvalue	geneID	Count	EnrichFactor
GO:0072562	blood microparticle	10/75	205/30786	7.82254e-11	1.11862e-08	9.55174e-09	HBB/HBD/C4BPA/F13A1/ALB/AHSG/CP/ORM2/FGG/APOA1	10	20.0234
GO:0031093	platelet alpha granule lumen	7/75	124/30786	2.29256e-08	1.63918e-06	1.39967e-06	THBS1/MMRN1/F13A1/ALB/AHSG/ORM2/FGG	7	23.1723
GO:0031091	platelet alpha granule	7/75	176/30786	2.53324e-07	1.20751e-05	1.03107e-05	THBS1/MMRN1/F13A1/ALB/AHSG/ORM2/FGG	7	16.3259
GO:0005833	hemoglobin complex	3/75	20/30786	1.53656e-05	0.000439457	0.000375245	HBB/HBD/HBG1	3	61.572
GO:0031838	haptoglobin-hemoglobin complex	3/75	20/30786	1.53656e-05	0.000439457	0.000375245	HBB/HBD/HBG1	3	61.572
GO:1904813	ficolin-1-rich granule lumen	6/75	249/30786	3.32854e-05	0.000793303	0.000677388	HBB/ALAD/CAT/PNP/MMP9/KPNB1	6	9.89108
GO:0101002	ficolin-1-rich granule	6/75	364/30786	0.000265706	0.00542799	0.00463487	HBB/ALAD/CAT/PNP/MMP9/KPNB1	6	6.76615
GO:0044215	other organism	3/75	68/30786	0.000621095	0.00888166	0.0075839	KPNB1/C4BPA/C4BPB	3	18.1094
GO:0044216	other organism cell	3/75	68/30786	0.000621095	0.00888166	0.0075839	KPNB1/C4BPA/C4BPB	3	18.1094
GO:0044217	other organism part	3/75	68/30786	0.000621095	0.00888166	0.0075839	KPNB1/C4BPA/C4BPB	3	18.1094
GO:0005577	fibrinogen complex	2/75	16/30786	0.000687342	0.00893545	0.00762983	THBS1/FGG	2	51.31
