# Supplementary material for: Novel insights into plasma biomarker candidates in patients with chronic mountain sickness based on proteomics
Source: Biosci Rep. 2021 Jan 19;41(1):BSR20202219. doi: 10.1042/BSR20202219 (PMC7816071; doi:10.1042/BSR20202219)
Supplement: Supplementary Tables S1-S7 [file BSR-2020-2219_supp1.zip › BSR-2020-2219_suppST6.xlsx]

## Sheet: Sheet1
Table S6 CMS-HPu/nCMS-HPu of GO MF
ID	Description	GeneRatio	BgRatio	pvalue	p.adjust	qvalue	geneID	Count	EnrichFactor
GO:0016209	antioxidant activity	11/72	151/29281	1.0941e-13	2.60396e-11	1.75056e-11	HBB/HBD/CAT/PRDX1/PRDX2/S100A9/HBG1/SOD1/PARK7/PRDX6/ALB	11	29.6257
GO:0016684	oxidoreductase activity, acting on peroxide as acceptor	8/72	98/29281	1.18077e-10	1.40511e-08	9.44614e-09	HBB/HBD/CAT/PRDX1/PRDX2/HBG1/PARK7/PRDX6	8	33.1984
GO:0004601	peroxidase activity	7/72	93/29281	3.22671e-09	2.55986e-07	1.72091e-07	HBB/HBD/CAT/PRDX1/PRDX2/HBG1/PRDX6	7	30.6104
GO:0051920	peroxiredoxin activity	4/72	12/29281	1.63843e-08	9.74866e-07	6.55372e-07	PRDX1/PRDX2/PARK7/PRDX6	4	135.56
GO:0140104	molecular carrier activity	5/72	70/29281	8.34287e-07	3.97121e-05	2.66972e-05	HBB/HBD/HBG1/SOD1/PARK7	5	29.0486
GO:0050786	RAGE receptor binding	3/72	13/29281	4.00555e-06	0.000158887	0.000106815	S100A8/S100A4/S100A9	3	93.8494
GO:0004866	endopeptidase inhibitor activity	7/72	295/29281	8.25805e-06	0.00027111	0.000182259	PEBP1/LXN/FETUB/COL6A3/SERPIND1/AHSG/SERPINF1	7	9.65005
GO:0031720	haptoglobin binding	3/72	17/29281	9.45659e-06	0.00027111	0.000182259	HBB/HBD/HBG1	3	71.7672
GO:0030414	peptidase inhibitor activity	7/72	305/29281	1.02521e-05	0.00027111	0.000182259	PEBP1/LXN/FETUB/COL6A3/SERPIND1/AHSG/SERPINF1	7	9.33365
GO:0061135	endopeptidase regulator activity	7/72	313/29281	1.21212e-05	0.000288485	0.00019394	PEBP1/LXN/FETUB/COL6A3/SERPIND1/AHSG/SERPINF1	7	9.09509
GO:0005504	fatty acid binding	4/72	64/29281	1.90951e-05	0.000413149	0.000277747	S100A8/S100A9/PTGDS/ALB	4	25.4175
GO:0019825	oxygen binding	4/72	70/29281	2.72509e-05	0.000508979	0.000342171	HBB/HBD/HBG1/ALB	4	23.2389
GO:0005344	oxygen carrier activity	3/72	24/29281	2.78014e-05	0.000508979	0.000342171	HBB/HBD/HBG1	3	50.8351
GO:0043177	organic acid binding	7/72	371/29281	3.59774e-05	0.000611617	0.000411171	S100A8/HBB/HBD/S100A9/HBG1/PTGDS/ALB	7	7.67322
GO:0061134	peptidase regulator activity	7/72	396/29281	5.4295e-05	0.000861481	0.000579147	PEBP1/LXN/FETUB/COL6A3/SERPIND1/AHSG/SERPINF1	7	7.1888
GO:0016836	hydro-lyase activity	4/72	96/29281	9.40888e-05	0.00139957	0.000940888	ALAD/CA1/CA2/PARK7	4	16.945
GO:0005507	copper ion binding	4/72	99/29281	0.000106029	0.00148441	0.000997921	SOD1/PARK7/ALB/CP	4	16.4315
GO:0033293	monocarboxylic acid binding	4/72	121/29281	0.000229743	0.00281139	0.00189001	S100A8/S100A9/PTGDS/ALB	4	13.444
GO:0016829	lyase activity	6/72	355/29281	0.000242602	0.00281139	0.00189001	ALAD/CA1/CA2/GLO1/DDT/PARK7	6	6.87347
GO:0004064	arylesterase activity	2/72	10/29281	0.000264916	0.00281139	0.00189001	CA1/CA2	2	81.3361
GO:0016532	superoxide dismutase copper chaperone activity	2/72	10/29281	0.000264916	0.00281139	0.00189001	SOD1/PARK7	2	81.3361
GO:0050544	arachidonic acid binding	2/72	10/29281	0.000264916	0.00281139	0.00189001	S100A8/S100A9	2	81.3361
GO:0020037	heme binding	5/72	232/29281	0.000271689	0.00281139	0.00189001	HBB/HBD/CAT/HBG1/THAP4	5	8.76467
GO:0050542	icosanoid binding	2/72	11/29281	0.000323271	0.00307754	0.00206893	S100A8/S100A9	2	73.9419
GO:0050543	icosatetraenoic acid binding	2/72	11/29281	0.000323271	0.00307754	0.00206893	S100A8/S100A9	2	73.9419
GO:0046906	tetrapyrrole binding	5/72	245/29281	0.00034895	0.00319424	0.00214739	HBB/HBD/CAT/HBG1/THAP4	5	8.2996
GO:0016531	copper chaperone activity	2/72	12/29281	0.000387307	0.00331112	0.00222596	SOD1/PARK7	2	67.7801
GO:0016835	carbon-oxygen lyase activity	4/72	139/29281	0.000389543	0.00331112	0.00222596	ALAD/CA1/CA2/PARK7	4	11.703
GO:0030492	hemoglobin binding	2/72	13/29281	0.000456999	0.00375054	0.00252137	HBB/HBD	2	62.5662
GO:0015036	disulfide oxidoreductase activity	3/72	63/29281	0.000509229	0.00403988	0.00271589	PGK1/TXN/GLRX	3	19.3657
GO:0004867	serine-type endopeptidase inhibitor activity	4/72	167/29281	0.000776451	0.00571028	0.00383884	PEBP1/COL6A3/SERPIND1/SERPINF1	4	9.74085
GO:0005201	extracellular matrix structural constituent	5/72	293/29281	0.000784728	0.00571028	0.00383884	NPNT/THBS1/MMRN1/COL6A3/FGG	5	6.93994
GO:0016530	metallochaperone activity	2/72	17/29281	0.000791761	0.00571028	0.00383884	SOD1/PARK7	2	47.8448
GO:0016860	intramolecular oxidoreductase activity	3/72	82/29281	0.00109834	0.00768835	0.00516864	TPI1/DDT/PTGDS	3	14.8786
GO:0004089	carbonate dehydratase activity	2/72	22/29281	0.00133418	0.00907241	0.0060991	CA1/CA2	2	36.971
GO:0016667	oxidoreductase activity, acting on a sulfur group of donors	3/72	89/29281	0.00139124	0.00919763	0.00618328	PGK1/TXN/GLRX	3	13.7083
GO:0015037	peptide disulfide oxidoreductase activity	2/72	23/29281	0.00145892	0.00938441	0.00630885	TXN/GLRX	2	35.3635
