# Supplementary material for: Novel insights into plasma biomarker candidates in patients with chronic mountain sickness based on proteomics
Source: Biosci Rep. 2021 Jan 19;41(1):BSR20202219. doi: 10.1042/BSR20202219 (PMC7816071; doi:10.1042/BSR20202219)
Supplement: Supplementary Tables S1-S7 [file BSR-2020-2219_supp1.zip › BSR-2020-2219_suppST7.xlsx]

## Sheet: Sheet1
Table S7 Gene list of WGCNA module
nodeName	altName	nodeAttr.nodesPresent...
A0A1U9WZ84	NA	black
D3DP16	NA	black
A0A140VJJ6	NA	black
P02675	NA	black
F5H6Q2	NA	black
P00441	NA	black
Q16610	NA	black
P32119	NA	black
P30043	NA	black
A0A0G2JPR0	NA	black
Q06830	NA	black
P00915	NA	black
P00491	NA	black
P04040	NA	black
P02671	NA	black
P30046	NA	black
P10599	NA	black
Q9UHG3	NA	black
B7Z3I9	NA	black
Q13228	NA	black
P11021	NA	black
P00918	NA	black
P13645	NA	black
H6VRF8	NA	black
Q9UL81	NA	black
P00558	NA	black
Q53HE2	NA	black
Q96IF9	NA	black
U3KQT1	NA	black
P26447	NA	black
P00568	NA	black
P61088	NA	black
P54802	NA	black
P35754	NA	black
H3BRV9	NA	black
B4DQA0	NA	black
E5RIX8	NA	black
B4E2U0	NA	black
P00352	NA	black
E9PLH9	NA	black
P37837	NA	black
Q15166	NA	black
F6WIT2	NA	black
R4GN98	NA	black
B4E1T1	NA	black
G3V0E5	NA	black
F5H5G1	NA	black
Q9BS26	NA	black
B7Z1I2	NA	black
P10586	NA	black
Q9BS40	NA	black
H0Y8I7	NA	black
B4E2I4	NA	black
Q8TE92	NA	black
D9IWP9	NA	blue
P02774	NA	blue
P02790	NA	blue
P00747	NA	blue
Q5VY30	NA	blue
P06727	NA	blue
P02768	NA	blue
P07360	NA	blue
A8K486	NA	blue
P43652	NA	blue
B2R582	NA	blue
P02766	NA	blue
P01008	NA	blue
P00734	NA	blue
P03951	NA	blue
B7Z550	NA	blue
B7Z539	NA	blue
P05160	NA	blue
P25311	NA	blue
P05546	NA	blue
P27169	NA	blue
P20851	NA	blue
P03952	NA	blue
P30041	NA	blue
B2R815	NA	blue
Q99497	NA	blue
Q5TA02	NA	blue
Q03591	NA	blue
E7EUT5	NA	blue
P08697	NA	blue
Q6MZL2	NA	blue
P13796	NA	blue
P26927	NA	blue
P35858	NA	blue
A8K1K1	NA	blue
A0A087X1J7	NA	blue
B4DUV1	NA	blue
A2RTY6	NA	blue
Q53GY3	NA	blue
B2R888	NA	blue
B4E1C4	NA	blue
F2RM37	NA	blue
P36955	NA	blue
P23142	NA	blue
P15169	NA	blue
Q6GMX6	NA	blue
P07225	NA	blue
Q96IY4	NA	blue
P07357	NA	blue
O00391	NA	blue
Q96PD5	NA	blue
P06276	NA	blue
P51884	NA	blue
P80108	NA	blue
P80723	NA	blue
P10909	NA	blue
P00742	NA	blue
P08185	NA	blue
B2RA39	NA	blue
Q15582	NA	blue
Q14515	NA	blue
P02776	NA	blue
A8KAJ3	NA	blue
P19320	NA	blue
P07996	NA	blue
Q10588	NA	blue
A3RKG7	NA	blue
P22792	NA	blue
P02743	NA	blue
P35527	NA	blue
A0A024RC87	NA	blue
Q04756	NA	blue
D6RAR4	NA	blue
A0A0R7FJH5	NA	blue
O00187	NA	blue
P43251	NA	blue
Q14520	NA	blue
P05090	NA	blue
P15144	NA	blue
O75882	NA	blue
F8VR50	NA	blue
A0A0C4DFP6	NA	blue
P62258	NA	blue
L7UYB8	NA	blue
B4E2Z3	NA	blue
Q13822	NA	blue
P04180	NA	blue
V9HWC6	NA	blue
B2MUX6	NA	blue
J3K000	NA	blue
A8K104	NA	blue
A2VDJ4	NA	blue
P06732	NA	blue
Q12860	NA	blue
P21333	NA	blue
P33151	NA	blue
P08253	NA	blue
A0A1Z1VXF2	NA	blue
Q9H4G4	NA	blue
P49908	NA	blue
P13591	NA	blue
B3KSS4	NA	blue
Q9BWP8	NA	blue
B7Z602	NA	blue
P54289	NA	blue
B2R701	NA	blue
Q16853	NA	blue
Q13790	NA	blue
A0A140TA41	NA	blue
P55058	NA	blue
C9JKZ2	NA	blue
P12111	NA	blue
P33908	NA	blue
Q6EMK4	NA	blue
Q6UWP8	NA	blue
C9JXX4	NA	blue
Q7Z7M0	NA	blue
P55290	NA	blue
Q9Y5Y7	NA	blue
Q86U17	NA	blue
B2RAQ9	NA	blue
B7ZAH9	NA	blue
F5H5I5	NA	blue
B3KRY3	NA	blue
B4DEW5	NA	blue
Q76LX8	NA	blue
B4DSV9	NA	blue
P22314	NA	blue
Q06323	NA	blue
A5PKX5	NA	blue
E6Y365	NA	blue
P05556	NA	blue
Q12913	NA	blue
A0A0U2N547	NA	blue
Q59EZ3	NA	blue
P07942	NA	blue
Q9HBR0	NA	blue
Q9UBG0	NA	blue
B7Z752	NA	blue
Q8WVW5	NA	brown
P07737	NA	brown
G3V1A4	NA	brown
X6RJP6	NA	brown
Q6FHW3	NA	brown
A0A1U9X8Y4	NA	brown
P52566	NA	brown
P14618	NA	brown
P63104	NA	brown
Q9Y490	NA	brown
Q5HYB6	NA	brown
P67936	NA	brown
P12814	NA	brown
B2RDW0	NA	brown
A8K3K1	NA	brown
Q86UX7	NA	brown
D3JV41	NA	brown
P06733	NA	brown
P08567	NA	brown
Q15404	NA	brown
Q3ZCW2	NA	brown
B4DI38	NA	brown
H7BYY1	NA	brown
O75083	NA	brown
Q9HBI1	NA	brown
A0A024RDA6	NA	brown
P07900	NA	brown
B4E367	NA	brown
A8K2W3	NA	brown
A2VDG3	NA	brown
B5A952	NA	brown
P31146	NA	brown
A0A024RAB6	NA	brown
Q2Q9B7	NA	brown
Q96N83	NA	brown
P04003	NA	green
P02760	NA	green
P01024	NA	green
P01011	NA	green
M0R009	NA	green
P04217	NA	green
B4E1Z4	NA	green
P01031	NA	green
B4E1C2	NA	green
Q68CK4	NA	green
B3KNX0	NA	green
B2R6W1	NA	green
Q6LAM1	NA	green
B4DRF2	NA	green
A0A024R035	NA	green
P48740	NA	green
Q06033	NA	green
P06681	NA	green
A4D2D2	NA	green
P61769	NA	green
Q9UGM5	NA	green
P12259	NA	green
Q6LDG4	NA	green
B3KNN9	NA	green
A0A0U1RR20	NA	green
B4DQ98	NA	green
P41222	NA	green
C0IMJ3	NA	green
P19652	NA	green
P24592	NA	green
Q15828	NA	green
B2RBW9	NA	green
A0A1B0GTV0	NA	green
Q6SYC2	NA	green
Q6YHK3	NA	green
O14498	NA	green
P22692	NA	green
A0A0A0N0L5	NA	green
E9PD35	NA	green
Q92859	NA	green
P04746	NA	green
J3KQ45	NA	green
B4DYV8	NA	green
A0A0A0MSN4	NA	green
Q59EG2	NA	green
B4DHN0	NA	green
B4DZM1	NA	green
L8E853	NA	grey
Q5NKU1	NA	grey
B3KXB6	NA	grey
Q6VFQ6	NA	magenta
P68871	NA	magenta
B3VL17	NA	magenta
Q8IUL9	NA	magenta
P02042	NA	magenta
Q4TZM4	NA	magenta
Q86YQ1	NA	magenta
D3GKD9	NA	magenta
D9YZU8	NA	magenta
P00450	NA	magenta
P06702	NA	magenta
U3PXP0	NA	magenta
P02765	NA	magenta
B7Z556	NA	magenta
P05109	NA	magenta
G3XAP6	NA	magenta
P00488	NA	magenta
B3KUR3	NA	magenta
K7EKH5	NA	magenta
P00492	NA	magenta
Q9Y6R7	NA	magenta
O75144	NA	magenta
C9IZP8	NA	magenta
K7EQ48	NA	magenta
Q9UMX5	NA	magenta
D3DT44	NA	magenta
B3KUA7	NA	magenta
Q5T619	NA	magenta
Q8WY91	NA	magenta
U6A3P2	NA	pink
E9M263	NA	pink
Q9GZL9	NA	pink
B3VL31	NA	pink
Q6J1Z9	NA	pink
D6RF20	NA	pink
P08519	NA	pink
Q5NV81	NA	pink
P34096	NA	pink
Q9UL71	NA	pink
S6B294	NA	pink
A8K6A6	NA	pink
A0A1W2PQK0	NA	pink
Q68Y91	NA	pink
L0R599	NA	pink
A2J1N0	NA	pink
A2NH53	NA	pink
S6BGD4	NA	pink
A0A0F7G8J1	NA	pink
P36222	NA	pink
Q9UBP4	NA	pink
F2Z2G5	NA	pink
A0A087WUS4	NA	pink
P23526	NA	pink
A0A0J9YX35	NA	pink
B4DEZ3	NA	pink
B7Z5V2	NA	pink
Q04760	NA	pink
B1B0G9	NA	pink
A0A0A0MS15	NA	pink
B3KXI7	NA	pink
B3KXM9	NA	pink
Q8TBN2	NA	pink
Q8NCW5	NA	pink
B3KTM9	NA	pink
Q8NBJ4	NA	pink
P20061	NA	pink
H0YJT7	NA	pink
J3KNE3	NA	pink
H0YE65	NA	pink
B4DPC6	NA	pink
Q99445	NA	pink
A0A0C4DGH5	NA	pink
Q86SQ4	NA	pink
B2RAH7	NA	pink
Q13395	NA	pink
C0JYZ2	NA	pink
A0A0K0K1H8	NA	red
P01591	NA	red
Q5NV90	NA	red
Q9NPP6	NA	red
Q9UL78	NA	red
Q6PIL8	NA	red
P0DOX7	NA	red
Q6ZW64	NA	red
Q6N091	NA	red
A0A0C4DH38	NA	red
V9HW68	NA	red
A0A5E4	NA	red
A0A0F7T737	NA	red
Q6MZQ6	NA	red
A0A0X9UWL5	NA	red
B1N7B8	NA	red
A0A0X9V9B3	NA	red
A2KBC2	NA	red
A0A109PW65	NA	red
A0A125QYY5	NA	red
A0A0X9T7T4	NA	red
S6BAM6	NA	red
Q569I7	NA	red
A0A087WSY6	NA	red
Q9UL85	NA	red
A0A0C4DH31	NA	red
Q5CAQ5	NA	red
A2NV54	NA	red
A0A193CHQ9	NA	red
A0A0X9UWM4	NA	red
A2MYC8	NA	red
Q5NV80	NA	red
A2IPI6	NA	red
Q9UL82	NA	red
Q13984	NA	red
B3KNT0	NA	red
A0A0A8KWK3	NA	red
Q4F786	NA	turquoise
A0A1S5UZ39	NA	turquoise
I1VZV6	NA	turquoise
Q86YL2	NA	turquoise
Q86YQ4	NA	turquoise
J3QRN2	NA	turquoise
A7L3A3	NA	turquoise
B4E1D8	NA	turquoise
B3KS49	NA	turquoise
B4DTH2	NA	turquoise
Q8IZZ8	NA	turquoise
B7Z9A0	NA	turquoise
A8K479	NA	turquoise
Q75N12	NA	turquoise
B3KP77	NA	turquoise
B4DUI7	NA	turquoise
Q6GMV7	NA	turquoise
Q1HP67	NA	turquoise
Q96K68	NA	turquoise
P01019	NA	turquoise
Q5NV74	NA	turquoise
H7BZJ8	NA	turquoise
Q7Z3Y4	NA	turquoise
Q5EFE6	NA	turquoise
H7C526	NA	turquoise
Q6PIQ7	NA	turquoise
L8ECM4	NA	turquoise
Q5NV84	NA	turquoise
P0DOX5	NA	turquoise
Q9HCC1	NA	turquoise
K7EIP0	NA	turquoise
A0A024R9Q1	NA	turquoise
A2NI60	NA	turquoise
A0A1W6IYK2	NA	turquoise
Q04917	NA	turquoise
S6BGE0	NA	turquoise
B3KX75	NA	turquoise
F8WCJ6	NA	turquoise
F8W020	NA	turquoise
A0A109PW74	NA	turquoise
S6B2A1	NA	turquoise
A0A0C4DH90	NA	turquoise
B7Z538	NA	turquoise
A0A125U0V2	NA	turquoise
P25787	NA	turquoise
A2IPI4	NA	turquoise
A0A125U0U7	NA	turquoise
M0QYM6	NA	turquoise
Q0ZCI2	NA	turquoise
B4DI39	NA	turquoise
Q9BZ93	NA	turquoise
B4E190	NA	turquoise
E9PN95	NA	turquoise
P27348	NA	turquoise
B4DMJ7	NA	turquoise
P01817	NA	turquoise
K7ELC6	NA	turquoise
L8E8J4	NA	turquoise
F2Z3J2	NA	turquoise
K7ELC3	NA	turquoise
Q9H4B7	NA	turquoise
J3QR89	NA	turquoise
H0YJC6	NA	turquoise
O00151	NA	turquoise
P48059	NA	turquoise
A0A0S2Z4I9	NA	turquoise
P02533	NA	turquoise
B4DXY3	NA	turquoise
H0Y9C7	NA	turquoise
P04430	NA	turquoise
C9J7V8	NA	turquoise
H0YBF3	NA	turquoise
P24666	NA	turquoise
E5RGM3	NA	turquoise
A2J1M8	NA	turquoise
U3KQI1	NA	turquoise
H0YA83	NA	turquoise
A0A068LKQ2	NA	turquoise
E0D851	NA	turquoise
H0YN24	NA	turquoise
A0A075B6I7	NA	turquoise
H0Y586	NA	turquoise
F5H018	NA	turquoise
E9PJY4	NA	turquoise
F5H7X1	NA	turquoise
F8VV32	NA	turquoise
D6RD58	NA	turquoise
P02008	NA	turquoise
A0A1C9J6Q9	NA	turquoise
K7ESA3	NA	turquoise
Q16378	NA	turquoise
E7EVT1	NA	turquoise
Q14427	NA	turquoise
P54652	NA	turquoise
Q92520	NA	turquoise
B7Z3Q5	NA	turquoise
A2MYD1	NA	turquoise
H7C1H6	NA	turquoise
P16152	NA	turquoise
H3BNS6	NA	turquoise
D6RDM7	NA	turquoise
O95576	NA	turquoise
A0A0C4DG36	NA	turquoise
G5E9J7	NA	turquoise
Q9ULC4	NA	turquoise
B3KR26	NA	turquoise
Q5VW33	NA	turquoise
Q15136	NA	turquoise
Q65ZC9	NA	turquoise
P07384	NA	turquoise
A2N2F4	NA	turquoise
B1ALS0	NA	turquoise
A0A193CHR8	NA	turquoise
F8W943	NA	turquoise
D6R9R8	NA	turquoise
A0A024QZL1	NA	turquoise
F8VTY5	NA	turquoise
A0A0X9T0I7	NA	turquoise
M0R0H0	NA	turquoise
G3V461	NA	turquoise
B3KSM6	NA	turquoise
B4DV98	NA	turquoise
H7C0Y8	NA	turquoise
Q2VEU1	NA	turquoise
H0YC04	NA	turquoise
Q16627	NA	turquoise
B2R774	NA	turquoise
L0I9J6	NA	turquoise
B7Z8B8	NA	turquoise
P31431	NA	turquoise
C9JV02	NA	turquoise
H0YIN7	NA	turquoise
A2NW98	NA	turquoise
F8VVI6	NA	turquoise
P24298	NA	turquoise
A8K690	NA	turquoise
A0A0D9SG64	NA	turquoise
C9J7B7	NA	turquoise
P36871	NA	turquoise
Q0QF37	NA	turquoise
L0R849	NA	turquoise
P0CG39	NA	turquoise
B4E200	NA	turquoise
H7C201	NA	turquoise
A0A0A0MR14	NA	turquoise
M0R261	NA	turquoise
H0YEB8	NA	turquoise
M0R389	NA	turquoise
B4DW39	NA	turquoise
F8VXV5	NA	turquoise
B3KT33	NA	turquoise
H0Y3T6	NA	turquoise
B2RD36	NA	turquoise
Q9NQ03	NA	turquoise
B3KTK4	NA	turquoise
Q92531	NA	turquoise
Q53QE9	NA	turquoise
P45974	NA	turquoise
B4DRW4	NA	turquoise
B4E1E8	NA	turquoise
Q9HAL1	NA	turquoise
B4E324	NA	turquoise
A0A140TA42	NA	turquoise
P19021	NA	turquoise
B0AZS1	NA	turquoise
P01854	NA	turquoise
B4DS52	NA	turquoise
B2R6C0	NA	turquoise
Q59EZ1	NA	turquoise
Q14651	NA	turquoise
E7EWC6	NA	turquoise
K7EKL3	NA	turquoise
B4DI07	NA	turquoise
F8W1C3	NA	turquoise
B4DQT6	NA	turquoise
P23381	NA	turquoise
B3KMD3	NA	turquoise
Q8TCU5	NA	turquoise
Q08495	NA	turquoise
Q5T6W2	NA	turquoise
P13798	NA	turquoise
P13667	NA	turquoise
Q8TD12	NA	turquoise
H3BMA1	NA	turquoise
Q9H7W6	NA	turquoise
P46109	NA	turquoise
B3KXC5	NA	turquoise
A0A0D9SG79	NA	turquoise
B4DMV8	NA	turquoise
Q8TDX6	NA	turquoise
P15882	NA	turquoise
B4DND3	NA	turquoise
B4DH74	NA	turquoise
Q9NT22	NA	turquoise
P35555	NA	turquoise
A0A024QZC2	NA	turquoise
H7C4B2	NA	turquoise
Q9NWS8	NA	turquoise
B7Z462	NA	turquoise
H0Y512	NA	turquoise
Q68CJ9	NA	turquoise
P55268	NA	turquoise
Q59H30	NA	turquoise
B3KVG9	NA	turquoise
B2RB95	NA	turquoise
Q6PID9	NA	turquoise
H0Y4P7	NA	turquoise
O43318	NA	turquoise
B4DGH5	NA	turquoise
Q7Z3B7	NA	turquoise
Q13041	NA	turquoise
Q14315	NA	turquoise
Q8N8U2	NA	turquoise
B4DTX1	NA	turquoise
I6L8A6	NA	turquoise
Q00610	NA	turquoise
Q9UNY4	NA	turquoise
Q6P1M9	NA	turquoise
J3QQV3	NA	turquoise
A0A0J9YXM6	NA	turquoise
Q8N4T0	NA	turquoise
Q86VA4	NA	turquoise
Q8N8Z6	NA	turquoise
H0Y448	NA	turquoise
H7BZL6	NA	turquoise
E7EMF1	NA	turquoise
Q9HCD6	NA	turquoise
A0A1B0GWE1	NA	turquoise
A0A024RDQ1	NA	turquoise
Q6UVK1	NA	turquoise
A4UGR9	NA	turquoise
A0A0A0N0M1	NA	turquoise
O60673	NA	turquoise
P23471	NA	turquoise
Q5XTR9	NA	yellow
Q14484	NA	yellow
B3VL05	NA	yellow
E9LUX2	NA	yellow
A8K5A4	NA	yellow
B4E344	NA	yellow
S6BGD6	NA	yellow
Q6ZVX0	NA	yellow
Q6GMV8	NA	yellow
V9HW34	NA	yellow
Q6P5S8	NA	yellow
C9JPV4	NA	yellow
B2R6V9	NA	yellow
A0A0A0MS09	NA	yellow
Q13404	NA	yellow
Q9UL90	NA	yellow
A0A109PS54	NA	yellow
A0A109PSY4	NA	yellow
A0A0X9UWJ6	NA	yellow
A0N5G3	NA	yellow
Q59GZ2	NA	yellow
P07998	NA	yellow
A0A0A0MRZ8	NA	yellow
D3DUU0	NA	yellow
K7EJY6	NA	yellow
J3KRE2	NA	yellow
A0A087WUL2	NA	yellow
A2J1N5	NA	yellow
P80511	NA	yellow
A0A1W6IYJ4	NA	yellow
Q7Z2I3	NA	yellow
H0Y9N0	NA	yellow
A2J1N6	NA	yellow
Q6MZX7	NA	yellow
O75594	NA	yellow
P24387	NA	yellow
P02763	NA	yellow
B3KXJ2	NA	yellow
B8ZZB8	NA	yellow
I3V9T1	NA	yellow
E9PNW4	NA	yellow
B3KQQ7	NA	yellow
Q9BZQ0	NA	yellow
A0A1W6IYI5	NA	yellow
A0A087WUE5	NA	yellow
Q96JD2	NA	yellow
H3BSK6	NA	yellow
Q8IZD8	NA	yellow
Q5NV65	NA	yellow
D6RIU4	NA	yellow
H2B4M3	NA	yellow
A8MXH2	NA	yellow
B4DMA2	NA	yellow
Q9UL89	NA	yellow
K7EKF6	NA	yellow
B4DMG8	NA	yellow
A0A096LNY5	NA	yellow
P14174	NA	yellow
B4DDT1	NA	yellow
B4E2D4	NA	yellow
M0QXW4	NA	yellow
P53004	NA	yellow
P20023	NA	yellow
Q9UNH2	NA	yellow
B4DLJ6	NA	yellow
A0A0S2Z4C0	NA	yellow
K7EL06	NA	yellow
B2R769	NA	yellow
B4DFL1	NA	yellow
Q9NS98	NA	yellow
B1ALA9	NA	yellow
A0A075BSP6	NA	yellow
Q4W5D9	NA	yellow
B3KMH6	NA	yellow
A1L4H1	NA	yellow
B7Z6C7	NA	yellow
Q99650	NA	yellow
P09619	NA	yellow
P05121	NA	yellow
Q6UXI9	NA	yellow
A0A024R2G1	NA	yellow
J3KQ66	NA	yellow
Q8TER0	NA	yellow
Q8IWP4	NA	yellow
Q4G0X9	NA	yellow
A0A087X208	NA	yellow
Q8WXG9	NA	yellow
